# Supplementary material for: The Dynamics of Adaptation to Stress from Standing Genetic Variation and de novo Mutations
Source: Mol Biol Evol. 2022 Nov 5;39(11):msac242. doi: 10.1093/molbev/msac242 (PMC9703598; doi:10.1093/molbev/msac242)
Supplement: msac242_Supplementary_Data [file msac242_supplementary_data.zip]

Archive with 3 entries (3 files):
- Supplementary_Materials_all_MBE_R1.pdf
- TableS1_phenotypic_data.xlsx
- TableS3_Aneuploidy_supp_table.xlsx
