# Supplementary material for: The Dynamics of Adaptation to Stress from Standing Genetic Variation and de novo Mutations
Source: Mol Biol Evol. 2022 Nov 5;39(11):msac242. doi: 10.1093/molbev/msac242 (PMC9703598; doi:10.1093/molbev/msac242)
Supplement: msac242_Supplementary_Data [file msac242_supplementary_data.zip › TableS1_phenotypic_data.xlsx]

## Sheet: Supplementary Table 1
Population	Environment	Replicate	Generation	Yield	Group	Relative_Yield
EvoE	Ethanol	R1	300	0.7499	EvoE_R1	1.12408
EvoE	Ethanol	R1	300	0.6839	EvoE_R1	1.02515
EvoE	Ethanol	R1	300	0.6749	EvoE_R1	1.01166
EvoE	Ethanol	R1	300	0.6509	EvoE_R1	0.975683
EvoE	Ethanol	R1	300	0.6739	EvoE_R1	1.01016
EvoE	Ethanol	R2	300	0.7189	EvoE_R2	1.07761
EvoE	Ethanol	R2	300	0.7299	EvoE_R2	1.0941
EvoE	Ethanol	R2	300	0.7339	EvoE_R2	1.1001
EvoE	Ethanol	R2	300	0.7429	EvoE_R2	1.11359
EvoE	Ethanol	R2	300	0.7569	EvoE_R2	1.13457
EvoE	Ethanol	R3	300	0.8189	EvoE_R3	1.22751
EvoE	Ethanol	R3	300	0.7979	EvoE_R3	1.19603
EvoE	Ethanol	R3	300	0.7689	EvoE_R3	1.15256
EvoE	Ethanol	R3	300	0.7579	EvoE_R3	1.13607
EvoE	Ethanol	R3	300	0.7509	EvoE_R3	1.12558
EvoE	Ethanol	R4	300	0.6729	EvoE_R4	1.00866
EvoE	Ethanol	R4	300	0.6759	EvoE_R4	1.01316
EvoE	Ethanol	R4	300	0.6879	EvoE_R4	1.03115
EvoE	Ethanol	R4	300	0.7119	EvoE_R4	1.06712
EvoE	Ethanol	R4	300	0.7139	EvoE_R4	1.07012
EvoE	Ethanol	R1	100	0.7984	EvoE_R1	1.19678
EvoE	Ethanol	R1	100	0.7884	EvoE_R1	1.18179
EvoE	Ethanol	R1	100	0.7904	EvoE_R1	1.18479
EvoE	Ethanol	R1	100	0.7624	EvoE_R1	1.14282
EvoE	Ethanol	R1	100	0.7404	EvoE_R1	1.10984
EvoE	Ethanol	R2	100	0.8184	EvoE_R2	1.22676
EvoE	Ethanol	R2	100	0.7944	EvoE_R2	1.19079
EvoE	Ethanol	R2	100	0.8784	EvoE_R2	1.3167
EvoE	Ethanol	R2	100	0.8624	EvoE_R2	1.29272
EvoE	Ethanol	R2	100	0.8754	EvoE_R2	1.3122
EvoE	Ethanol	R3	100	0.9044	EvoE_R3	1.35567
EvoE	Ethanol	R3	100	0.7854	EvoE_R3	1.1773
EvoE	Ethanol	R3	100	0.8464	EvoE_R3	1.26873
EvoE	Ethanol	R3	100	0.8384	EvoE_R3	1.25674
EvoE	Ethanol	R3	100	0.7954	EvoE_R3	1.19229
EvoE	Ethanol	R4	100	0.7874	EvoE_R4	1.18029
EvoE	Ethanol	R4	100	0.7404	EvoE_R4	1.10984
EvoE	Ethanol	R4	100	0.8164	EvoE_R4	1.22376
EvoE	Ethanol	R4	100	0.7774	EvoE_R4	1.1653
EvoE	Ethanol	R4	100	0.7844	EvoE_R4	1.1758
EvoE	Ethanol	R1	500	0.8934	EvoE_R1	1.33919
EvoE	Ethanol	R1	500	0.8824	EvoE_R1	1.3227
EvoE	Ethanol	R1	500	0.8524	EvoE_R1	1.27773
EvoE	Ethanol	R2	500	0.8414	EvoE_R2	1.26124
EvoE	Ethanol	R2	500	0.8164	EvoE_R2	1.22376
EvoE	Ethanol	R2	500	0.8444	EvoE_R2	1.26574
EvoE	Ethanol	R2	500	0.8194	EvoE_R2	1.22826
EvoE	Ethanol	R2	500	0.8634	EvoE_R2	1.29422
EvoE	Ethanol	R3	500	0.8834	EvoE_R3	1.3242
EvoE	Ethanol	R3	500	0.8334	EvoE_R3	1.24925
EvoE	Ethanol	R3	500	0.7814	EvoE_R3	1.1713
EvoE	Ethanol	R3	500	0.7544	EvoE_R3	1.13083
EvoE	Ethanol	R3	500	0.7564	EvoE_R3	1.13383
EvoE	Ethanol	R4	500	0.7614	EvoE_R4	1.14132
EvoE	Ethanol	R4	500	0.7894	EvoE_R4	1.18329
EvoE	Ethanol	R4	500	0.8364	EvoE_R4	1.25374
EvoE	Ethanol	R4	500	0.8274	EvoE_R4	1.24025
EvoE	Ethanol	R4	500	0.8364	EvoE_R4	1.25374
EvoE	Ethanol	R1	700	0.775053	EvoE_R1	1.16179
EvoE	Ethanol	R1	700	0.792053	EvoE_R1	1.18727
EvoE	Ethanol	R1	700	0.788053	EvoE_R1	1.18127
EvoE	Ethanol	R1	700	0.820053	EvoE_R1	1.22924
EvoE	Ethanol	R1	700	0.862053	EvoE_R1	1.2922
EvoE	Ethanol	R1	1000	0.712	EvoE_R1	1.06727
EvoE	Ethanol	R1	1000	0.7	EvoE_R1	1.04928
EvoE	Ethanol	R1	1000	0.667	EvoE_R1	0.999817
EvoE	Ethanol	R1	1000	0.676	EvoE_R1	1.01331
EvoE	Ethanol	R1	1000	0.631	EvoE_R1	0.945854
EvoE	Ethanol	R2	700	0.8884	EvoE_R2	1.33169
EvoE	Ethanol	R2	700	0.9274	EvoE_R2	1.39015
EvoE	Ethanol	R2	700	0.7654	EvoE_R2	1.14732
EvoE	Ethanol	R2	700	0.9994	EvoE_R2	1.49808
EvoE	Ethanol	R2	700	0.8814	EvoE_R2	1.3212
EvoE	Ethanol	R2	1000	1.01149	EvoE_R2	1.5162
EvoE	Ethanol	R2	1000	1.00849	EvoE_R2	1.51171
EvoE	Ethanol	R2	1000	0.959493	EvoE_R2	1.43826
EvoE	Ethanol	R2	1000	1.00049	EvoE_R2	1.49972
EvoE	Ethanol	R2	1000	1.04849	EvoE_R2	1.57167
EvoE	Ethanol	R3	700	0.63984	EvoE_R3	0.959105
EvoE	Ethanol	R3	700	0.67684	EvoE_R3	1.01457
EvoE	Ethanol	R3	700	0.68984	EvoE_R3	1.03405
EvoE	Ethanol	R3	700	0.62984	EvoE_R3	0.944115
EvoE	Ethanol	R3	700	0.68284	EvoE_R3	1.02356
EvoE	Ethanol	R3	1000	0.79156	EvoE_R3	1.18653
EvoE	Ethanol	R3	1000	0.75356	EvoE_R3	1.12957
EvoE	Ethanol	R3	1000	0.69256	EvoE_R3	1.03813
EvoE	Ethanol	R3	1000	0.69656	EvoE_R3	1.04413
EvoE	Ethanol	R3	1000	0.73656	EvoE_R3	1.10409
EvoE	Ethanol	R4	700	0.62492	EvoE_R4	0.93674
EvoE	Ethanol	R4	700	0.66592	EvoE_R4	0.998198
EvoE	Ethanol	R4	700	0.64092	EvoE_R4	0.960724
EvoE	Ethanol	R4	700	0.61492	EvoE_R4	0.92175
EvoE	Ethanol	R4	700	0.75292	EvoE_R4	1.12861
EvoE	Ethanol	R4	1000	0.647773	EvoE_R4	0.970997
EvoE	Ethanol	R4	1000	0.431773	EvoE_R4	0.647218
EvoE	Ethanol	R4	1000	0.415773	EvoE_R4	0.623234
EvoE	Ethanol	R4	1000	0.368773	EvoE_R4	0.552782
EvoE	Ethanol	R4	1000	0.683773	EvoE_R4	1.02496
EvoE	Ethanol	R0	0	0.643192	EvoE_R0	0.964129
EvoE	Ethanol	R0	0	0.686192	EvoE_R0	1.02859
EvoE	Ethanol	R0	0	0.659192	EvoE_R0	0.988113
EvoE	Ethanol	R0	0	0.862192	EvoE_R0	1.29241
EvoE	Ethanol	R0	0	0.572192	EvoE_R0	0.857702
EvoE	Ethanol	R0	0	0.684192	EvoE_R0	1.02559
EvoE	Ethanol	R0	0	0.678192	EvoE_R0	1.01659
EvoE	Ethanol	R0	0	0.732192	EvoE_R0	1.09754
EvoE	Ethanol	R0	0	0.774192	EvoE_R0	1.1605
EvoE	Ethanol	R0	0	0.675192	EvoE_R0	1.0121
EvoE	Ethanol	R0	0	0.602192	EvoE_R0	0.902671
EvoE	Ethanol	R0	0	0.642192	EvoE_R0	0.96263
EvoE	Ethanol	R0	0	0.520192	EvoE_R0	0.779755
EvoE	Ethanol	R0	0	0.669192	EvoE_R0	1.0031
EvoE	Ethanol	R0	0	0.613192	EvoE_R0	0.91916
EvoE	Ethanol	R0	0	0.854192	EvoE_R0	1.28041
EvoE	Ethanol	R0	0	0.589192	EvoE_R0	0.883185
EvoE	Ethanol	R0	0	0.868192	EvoE_R0	1.3014
EvoE	Ethanol	R0	0	0.859192	EvoE_R0	1.28791
EvoE	Ethanol	R0	0	0.677192	EvoE_R0	1.01509
EvoE	Ethanol	R0	0	0.779192	EvoE_R0	1.16799
EvoE	Ethanol	R0	0	0.057192	EvoE_R0	0.0857294
EvoE	Ethanol	R0	0	0.563192	EvoE_R0	0.844211
EvoE	Ethanol	R0	0	0.622192	EvoE_R0	0.932651
EvoE	Ethanol	R0	0	0.673192	EvoE_R0	1.0091
EvoE	Ethanol	R0	0	0.632192	EvoE_R0	0.947641
EvoE	Ethanol	R0	0	0.689192	EvoE_R0	1.03308
EvoE	Ethanol	R0	0	0.616192	EvoE_R0	0.923657
EvoE	Ethanol	R0	0	0.631192	EvoE_R0	0.946142
EvoE	Ethanol	R0	0	0.627192	EvoE_R0	0.940146
EvoE	Ethanol	R0	0	0.689192	EvoE_R0	1.03308
EvoE	Ethanol	R0	0	0.666192	EvoE_R0	0.998606
EvoE	Ethanol	R0	0	0.688192	EvoE_R0	1.03158
EvoE	Ethanol	R0	0	0.573192	EvoE_R0	0.859201
EvoE	Ethanol	R0	0	0.568192	EvoE_R0	0.851706
EvoE	Ethanol	R0	0	0.531192	EvoE_R0	0.796244
EvoE	Ethanol	R0	0	0.912192	EvoE_R0	1.36735
EvoE	Ethanol	R0	0	0.714192	EvoE_R0	1.07056
EvoE	Ethanol	R0	0	0.607192	EvoE_R0	0.910166
EvoE	Ethanol	R0	0	0.756192	EvoE_R0	1.13351
EvoE	Ethanol	R0	0	0.768192	EvoE_R0	1.1515
EvoE	Ethanol	R0	0	0.503192	EvoE_R0	0.754273
EvoE	Ethanol	R0	0	0.670192	EvoE_R0	1.0046
EvoE	Ethanol	R0	0	0.450192	EvoE_R0	0.674827
EvoE	Ethanol	R0	0	0.594192	EvoE_R0	0.890679
EvoE	Ethanol	R0	0	0.408192	EvoE_R0	0.61187
EvoE	Ethanol	R0	0	0.945192	EvoE_R0	1.41682
EvoE	Ethanol	R0	0	0.937192	EvoE_R0	1.40483
EvoE	Ethanol	R0	0	0.486192	EvoE_R0	0.72879
EvoE	Ethanol	R0	0	0.438192	EvoE_R0	0.656839
EvoE	Ethanol	R0	0	0.729192	EvoE_R0	1.09304
EvoE	Ethanol	R0	0	0.674192	EvoE_R0	1.0106
EvoE	Ethanol	R0	0	0.915192	EvoE_R0	1.37185
EvoE	Ethanol	R0	0	0.586192	EvoE_R0	0.878688
EvoE	Ethanol	R0	0	0.778192	EvoE_R0	1.16649
EvoE	Ethanol	R0	0	0.576192	EvoE_R0	0.863698
EvoE	Ethanol	R0	0	1.05619	EvoE_R0	1.58321
EvoE	Ethanol	R0	0	0.746192	EvoE_R0	1.11852
EvoE	Ethanol	R0	0	0.571192	EvoE_R0	0.856203
EvoE	Ethanol	R0	0	0.735	EvoE_R0	1.10175
EvoL1	LiAc0.01	R2	300	0.741313	EvoL1_R2	1.2583
EvoL1	LiAc0.01	R2	300	0.699313	EvoL1_R2	1.18701
EvoL1	LiAc0.01	R2	300	0.688312	EvoL1_R2	1.16834
EvoL1	LiAc0.01	R2	300	0.711313	EvoL1_R2	1.20738
EvoL1	LiAc0.01	R2	300	0.711313	EvoL1_R2	1.20738
EvoL1	LiAc0.01	R3	300	0.657312	EvoL1_R3	1.11572
EvoL1	LiAc0.01	R3	300	0.666312	EvoL1_R3	1.13099
EvoL1	LiAc0.01	R3	300	0.680312	EvoL1_R3	1.15476
EvoL1	LiAc0.01	R3	300	0.640312	EvoL1_R3	1.08686
EvoL1	LiAc0.01	R3	300	0.665312	EvoL1_R3	1.1293
EvoL1	LiAc0.01	R4	300	0.667312	EvoL1_R4	1.13269
EvoL1	LiAc0.01	R4	300	0.680312	EvoL1_R4	1.15476
EvoL1	LiAc0.01	R4	300	0.619313	EvoL1_R4	1.05122
EvoL1	LiAc0.01	R4	300	0.654312	EvoL1_R4	1.11063
EvoL1	LiAc0.01	R4	300	0.655312	EvoL1_R4	1.11232
EvoL1	LiAc0.01	R5	300	0.632313	EvoL1_R5	1.07328
EvoL1	LiAc0.01	R5	300	0.599313	EvoL1_R5	1.01727
EvoL1	LiAc0.01	R5	300	0.613313	EvoL1_R5	1.04103
EvoL1	LiAc0.01	R5	300	0.651312	EvoL1_R5	1.10553
EvoL1	LiAc0.01	R5	300	0.629313	EvoL1_R5	1.06819
EvoL1	LiAc0.01	R1	700	0.689429	EvoL1_R1	1.17023
EvoL1	LiAc0.01	R1	700	0.688429	EvoL1_R1	1.16853
EvoL1	LiAc0.01	R1	700	0.681429	EvoL1_R1	1.15665
EvoL1	LiAc0.01	R1	700	0.681429	EvoL1_R1	1.15665
EvoL1	LiAc0.01	R1	700	0.678429	EvoL1_R1	1.15156
EvoL1	LiAc0.01	R2	700	0.724429	EvoL1_R2	1.22964
EvoL1	LiAc0.01	R2	700	0.722429	EvoL1_R2	1.22625
EvoL1	LiAc0.01	R2	700	0.734429	EvoL1_R2	1.24661
EvoL1	LiAc0.01	R2	700	0.734429	EvoL1_R2	1.24661
EvoL1	LiAc0.01	R2	700	0.716429	EvoL1_R2	1.21606
EvoL1	LiAc0.01	R3	700	0.684429	EvoL1_R3	1.16174
EvoL1	LiAc0.01	R3	700	0.678429	EvoL1_R3	1.15156
EvoL1	LiAc0.01	R3	700	0.662429	EvoL1_R3	1.1244
EvoL1	LiAc0.01	R3	700	0.670429	EvoL1_R3	1.13798
EvoL1	LiAc0.01	R3	700	0.671429	EvoL1_R3	1.13968
EvoL1	LiAc0.01	R4	700	0.681429	EvoL1_R4	1.15665
EvoL1	LiAc0.01	R4	700	0.680429	EvoL1_R4	1.15495
EvoL1	LiAc0.01	R4	700	0.689429	EvoL1_R4	1.17023
EvoL1	LiAc0.01	R4	700	0.685429	EvoL1_R4	1.16344
EvoL1	LiAc0.01	R4	700	0.671429	EvoL1_R4	1.13968
EvoL1	LiAc0.01	R5	700	0.683429	EvoL1_R5	1.16005
EvoL1	LiAc0.01	R5	700	0.676429	EvoL1_R5	1.14817
EvoL1	LiAc0.01	R5	700	0.669429	EvoL1_R5	1.13628
EvoL1	LiAc0.01	R5	700	0.671429	EvoL1_R5	1.13968
EvoL1	LiAc0.01	R5	700	0.660429	EvoL1_R5	1.12101
EvoL1	LiAc0.01	R1	100	0.651438	EvoL1_R1	1.10575
EvoL1	LiAc0.01	R1	100	0.661438	EvoL1_R1	1.12272
EvoL1	LiAc0.01	R1	100	0.665438	EvoL1_R1	1.12951
EvoL1	LiAc0.01	R1	100	0.675438	EvoL1_R1	1.14648
EvoL1	LiAc0.01	R1	100	0.659438	EvoL1_R1	1.11932
EvoL1	LiAc0.01	R2	100	0.683438	EvoL1_R2	1.16006
EvoL1	LiAc0.01	R2	100	0.666438	EvoL1_R2	1.13121
EvoL1	LiAc0.01	R2	100	0.667438	EvoL1_R2	1.1329
EvoL1	LiAc0.01	R2	100	0.649438	EvoL1_R2	1.10235
EvoL1	LiAc0.01	R2	100	0.618437	EvoL1_R2	1.04973
EvoL1	LiAc0.01	R3	100	0.643437	EvoL1_R3	1.09217
EvoL1	LiAc0.01	R3	100	0.657438	EvoL1_R3	1.11593
EvoL1	LiAc0.01	R3	100	0.605437	EvoL1_R3	1.02767
EvoL1	LiAc0.01	R3	100	0.629437	EvoL1_R3	1.0684
EvoL1	LiAc0.01	R3	100	0.648438	EvoL1_R3	1.10065
EvoL1	LiAc0.01	R4	100	0.588437	EvoL1_R4	0.99881
EvoL1	LiAc0.01	R4	100	0.527438	EvoL1_R4	0.895269
EvoL1	LiAc0.01	R4	100	0.568438	EvoL1_R4	0.964862
EvoL1	LiAc0.01	R4	100	0.535438	EvoL1_R4	0.908848
EvoL1	LiAc0.01	R4	100	0.555438	EvoL1_R4	0.942796
EvoL1	LiAc0.01	R5	100	0.612437	EvoL1_R5	1.03955
EvoL1	LiAc0.01	R5	100	0.514437	EvoL1_R5	0.873203
EvoL1	LiAc0.01	R5	100	0.612437	EvoL1_R5	1.03955
EvoL1	LiAc0.01	R5	100	0.576438	EvoL1_R5	0.978441
EvoL1	LiAc0.01	R5	100	0.585438	EvoL1_R5	0.993717
EvoL1	LiAc0.01	R2	500	0.682438	EvoL1_R2	1.15836
EvoL1	LiAc0.01	R2	500	0.731437	EvoL1_R2	1.24154
EvoL1	LiAc0.01	R2	500	0.659438	EvoL1_R2	1.11932
EvoL1	LiAc0.01	R2	500	0.647437	EvoL1_R2	1.09896
EvoL1	LiAc0.01	R2	500	0.683438	EvoL1_R2	1.16006
EvoL1	LiAc0.01	R3	500	0.625437	EvoL1_R3	1.06161
EvoL1	LiAc0.01	R3	500	0.588437	EvoL1_R3	0.99881
EvoL1	LiAc0.01	R3	500	0.586437	EvoL1_R3	0.995415
EvoL1	LiAc0.01	R3	500	0.572438	EvoL1_R3	0.971651
EvoL1	LiAc0.01	R3	500	0.628437	EvoL1_R3	1.06671
EvoL1	LiAc0.01	R4	500	0.530438	EvoL1_R4	0.900361
EvoL1	LiAc0.01	R4	500	0.539438	EvoL1_R4	0.915637
EvoL1	LiAc0.01	R4	500	0.563438	EvoL1_R4	0.956375
EvoL1	LiAc0.01	R4	500	0.574438	EvoL1_R4	0.975046
EvoL1	LiAc0.01	R4	500	0.605437	EvoL1_R4	1.02767
EvoL1	LiAc0.01	R5	500	0.609437	EvoL1_R5	1.03445
EvoL1	LiAc0.01	R5	500	0.597437	EvoL1_R5	1.01409
EvoL1	LiAc0.01	R5	500	0.592437	EvoL1_R5	1.0056
EvoL1	LiAc0.01	R5	500	0.658438	EvoL1_R5	1.11763
EvoL1	LiAc0.01	R5	500	0.560438	EvoL1_R5	0.951283
EvoL1	LiAc0.01	R1	300	0.661875	EvoL1_R1	1.12346
EvoL1	LiAc0.01	R1	300	0.675875	EvoL1_R1	1.14723
EvoL1	LiAc0.01	R1	300	0.703875	EvoL1_R1	1.19475
EvoL1	LiAc0.01	R1	300	0.671875	EvoL1_R1	1.14044
EvoL1	LiAc0.01	R1	300	0.663875	EvoL1_R1	1.12686
EvoL1	LiAc0.01	R1	500	0.6596	EvoL1_R1	1.1196
EvoL1	LiAc0.01	R1	500	0.6586	EvoL1_R1	1.1179
EvoL1	LiAc0.01	R1	500	0.6656	EvoL1_R1	1.12978
EvoL1	LiAc0.01	R1	500	0.6666	EvoL1_R1	1.13148
EvoL1	LiAc0.01	R1	500	0.6626	EvoL1_R1	1.12469
EvoL1	LiAc0.01	R0	0	0.581192	EvoL1_R0	0.986511
EvoL1	LiAc0.01	R0	0	0.557192	EvoL1_R0	0.945774
EvoL1	LiAc0.01	R0	0	0.612192	EvoL1_R0	1.03913
EvoL1	LiAc0.01	R0	0	0.701192	EvoL1_R0	1.1902
EvoL1	LiAc0.01	R0	0	0.663192	EvoL1_R0	1.1257
EvoL1	LiAc0.01	R0	0	0.527192	EvoL1_R0	0.894852
EvoL1	LiAc0.01	R0	0	0.550192	EvoL1_R0	0.933892
EvoL1	LiAc0.01	R0	0	0.511192	EvoL1_R0	0.867694
EvoL1	LiAc0.01	R0	0	0.545192	EvoL1_R0	0.925405
EvoL1	LiAc0.01	R0	0	0.589192	EvoL1_R0	1.00009
EvoL1	LiAc0.01	R0	0	0.624192	EvoL1_R0	1.0595
EvoL1	LiAc0.01	R0	0	0.621192	EvoL1_R0	1.05441
EvoL1	LiAc0.01	R0	0	0.479192	EvoL1_R0	0.813377
EvoL1	LiAc0.01	R0	0	0.703192	EvoL1_R0	1.19359
EvoL1	LiAc0.01	R0	0	0.621192	EvoL1_R0	1.05441
EvoL1	LiAc0.01	R0	0	0.652192	EvoL1_R0	1.10703
EvoL1	LiAc0.01	R0	0	0.608192	EvoL1_R0	1.03234
EvoL1	LiAc0.01	R0	0	0.593192	EvoL1_R0	1.00688
EvoL1	LiAc0.01	R0	0	0.554192	EvoL1_R0	0.940682
EvoL1	LiAc0.01	R0	0	0.492192	EvoL1_R0	0.835443
EvoL1	LiAc0.01	R0	0	0.642192	EvoL1_R0	1.09005
EvoL1	LiAc0.01	R0	0	0.626192	EvoL1_R0	1.06289
EvoL1	LiAc0.01	R0	0	0.652192	EvoL1_R0	1.10703
EvoL1	LiAc0.01	R0	0	0.635192	EvoL1_R0	1.07817
EvoL1	LiAc0.01	R0	0	0.646192	EvoL1_R0	1.09684
EvoL1	LiAc0.01	R0	0	0.625192	EvoL1_R0	1.0612
EvoL1	LiAc0.01	R0	0	0.631192	EvoL1_R0	1.07138
EvoL1	LiAc0.01	R0	0	0.654192	EvoL1_R0	1.11042
EvoL1	LiAc0.01	R0	0	0.529192	EvoL1_R0	0.898247
EvoL1	LiAc0.01	R0	0	0.492192	EvoL1_R0	0.835443
EvoL1	LiAc0.01	R0	0	0.645192	EvoL1_R0	1.09514
EvoL1	LiAc0.01	R0	0	0.681192	EvoL1_R0	1.15625
EvoL1	LiAc0.01	R0	0	0.592192	EvoL1_R0	1.00518
EvoL1	LiAc0.01	R0	0	0.658192	EvoL1_R0	1.11721
EvoL1	LiAc0.01	R0	0	0.694192	EvoL1_R0	1.17832
EvoL1	LiAc0.01	R0	0	0.593192	EvoL1_R0	1.00688
EvoL1	LiAc0.01	R0	0	0.615192	EvoL1_R0	1.04422
EvoL1	LiAc0.01	R0	0	0.630192	EvoL1_R0	1.06968
EvoL1	LiAc0.01	R0	0	0.562192	EvoL1_R0	0.954261
EvoL1	LiAc0.01	R0	0	0.410192	EvoL1_R0	0.696257
EvoL1	LiAc0.01	R0	0	0.615192	EvoL1_R0	1.04422
EvoL1	LiAc0.01	R0	0	0.617192	EvoL1_R0	1.04762
EvoL1	LiAc0.01	R0	0	0.635192	EvoL1_R0	1.07817
EvoL1	LiAc0.01	R0	0	0.576192	EvoL1_R0	0.978024
EvoL1	LiAc0.01	R0	0	0.667192	EvoL1_R0	1.13249
EvoL1	LiAc0.01	R0	0	0.495192	EvoL1_R0	0.840535
EvoL1	LiAc0.01	R0	0	0.619192	EvoL1_R0	1.05101
EvoL1	LiAc0.01	R0	0	0.610192	EvoL1_R0	1.03574
EvoL1	LiAc0.01	R0	0	0.514192	EvoL1_R0	0.872786
EvoL1	LiAc0.01	R0	0	0.463192	EvoL1_R0	0.786219
EvoL1	LiAc0.01	R0	0	0.634192	EvoL1_R0	1.07647
EvoL1	LiAc0.01	R0	0	0.587192	EvoL1_R0	0.996696
EvoL1	LiAc0.01	R0	0	0.582192	EvoL1_R0	0.988209
EvoL1	LiAc0.01	R0	0	0.498192	EvoL1_R0	0.845628
EvoL1	LiAc0.01	R0	0	0.500192	EvoL1_R0	0.849022
EvoL1	LiAc0.01	R0	0	0.562192	EvoL1_R0	0.954261
EvoL1	LiAc0.01	R0	0	0.579192	EvoL1_R0	0.983116
EvoL1	LiAc0.01	R0	0	0.590192	EvoL1_R0	1.00179
EvoL1	LiAc0.01	R0	0	0.465192	EvoL1_R0	0.789614
EvoL1	LiAc0.01	R0	0	0.534	EvoL1_R0	0.906408
EvoL2	LiAc0.02	R2	300	0.5818	EvoL2_R2	2.04663
EvoL2	LiAc0.02	R2	300	0.5198	EvoL2_R2	1.82853
EvoL2	LiAc0.02	R2	300	0.5608	EvoL2_R2	1.97276
EvoL2	LiAc0.02	R2	300	0.5148	EvoL2_R2	1.81094
EvoL2	LiAc0.02	R2	300	0.5948	EvoL2_R2	2.09236
EvoL2	LiAc0.02	R4	300	0.5848	EvoL2_R4	2.05718
EvoL2	LiAc0.02	R4	300	0.5818	EvoL2_R4	2.04663
EvoL2	LiAc0.02	R4	300	0.5988	EvoL2_R4	2.10643
EvoL2	LiAc0.02	R4	300	0.5948	EvoL2_R4	2.09236
EvoL2	LiAc0.02	R4	300	0.5668	EvoL2_R4	1.99386
EvoL2	LiAc0.02	R5	300	0.6798	EvoL2_R5	2.39137
EvoL2	LiAc0.02	R5	300	0.6778	EvoL2_R5	2.38434
EvoL2	LiAc0.02	R5	300	0.6638	EvoL2_R5	2.33509
EvoL2	LiAc0.02	R5	300	0.6658	EvoL2_R5	2.34212
EvoL2	LiAc0.02	R5	300	0.6648	EvoL2_R5	2.3386
EvoL2	LiAc0.02	R1	700	0.328833	EvoL2_R1	1.15676
EvoL2	LiAc0.02	R1	700	0.385833	EvoL2_R1	1.35727
EvoL2	LiAc0.02	R1	700	0.518833	EvoL2_R1	1.82513
EvoL2	LiAc0.02	R1	700	0.579833	EvoL2_R1	2.03971
EvoL2	LiAc0.02	R1	700	0.586833	EvoL2_R1	2.06434
EvoL2	LiAc0.02	R2	700	0.589833	EvoL2_R2	2.07489
EvoL2	LiAc0.02	R2	700	0.584833	EvoL2_R2	2.0573
EvoL2	LiAc0.02	R2	700	0.594833	EvoL2_R2	2.09248
EvoL2	LiAc0.02	R2	700	0.586833	EvoL2_R2	2.06434
EvoL2	LiAc0.02	R2	700	0.528833	EvoL2_R2	1.86031
EvoL2	LiAc0.02	R3	700	0.440833	EvoL2_R3	1.55074
EvoL2	LiAc0.02	R3	700	0.640833	EvoL2_R3	2.2543
EvoL2	LiAc0.02	R3	700	0.678833	EvoL2_R3	2.38797
EvoL2	LiAc0.02	R3	700	0.686833	EvoL2_R3	2.41611
EvoL2	LiAc0.02	R3	700	0.682833	EvoL2_R3	2.40204
EvoL2	LiAc0.02	R4	700	0.512833	EvoL2_R4	1.80402
EvoL2	LiAc0.02	R4	700	0.516833	EvoL2_R4	1.81809
EvoL2	LiAc0.02	R4	700	0.519833	EvoL2_R4	1.82865
EvoL2	LiAc0.02	R4	700	0.518833	EvoL2_R4	1.82513
EvoL2	LiAc0.02	R4	700	0.511833	EvoL2_R4	1.8005
EvoL2	LiAc0.02	R5	700	0.478833	EvoL2_R5	1.68442
EvoL2	LiAc0.02	R5	700	0.712833	EvoL2_R5	2.50757
EvoL2	LiAc0.02	R5	700	0.737833	EvoL2_R5	2.59552
EvoL2	LiAc0.02	R5	700	0.735833	EvoL2_R5	2.58848
EvoL2	LiAc0.02	R5	700	0.730833	EvoL2_R5	2.57089
EvoL2	LiAc0.02	R1	300	0.099	EvoL2_R1	0.348258
EvoL2	LiAc0.02	R1	300	0.429	EvoL2_R1	1.50912
EvoL2	LiAc0.02	R1	300	0.27	EvoL2_R1	0.949794
EvoL2	LiAc0.02	R1	300	0.411	EvoL2_R1	1.4458
EvoL2	LiAc0.02	R1	300	0.502	EvoL2_R1	1.76591
EvoL2	LiAc0.02	R3	300	0.544	EvoL2_R3	1.91366
EvoL2	LiAc0.02	R3	300	0.583	EvoL2_R3	2.05085
EvoL2	LiAc0.02	R3	300	0.626	EvoL2_R3	2.20212
EvoL2	LiAc0.02	R3	300	0.575	EvoL2_R3	2.02271
EvoL2	LiAc0.02	R3	300	0.345	EvoL2_R3	1.21363
EvoL2	LiAc0.02	R1	100	0.6445	EvoL2_R1	2.26719
EvoL2	LiAc0.02	R1	100	0.6485	EvoL2_R1	2.28126
EvoL2	LiAc0.02	R1	100	0.6625	EvoL2_R1	2.33051
EvoL2	LiAc0.02	R1	100	0.6555	EvoL2_R1	2.30589
EvoL2	LiAc0.02	R1	100	0.6345	EvoL2_R1	2.23202
EvoL2	LiAc0.02	R2	100	0.6685	EvoL2_R2	2.35162
EvoL2	LiAc0.02	R2	100	0.6695	EvoL2_R2	2.35514
EvoL2	LiAc0.02	R2	100	0.6825	EvoL2_R2	2.40087
EvoL2	LiAc0.02	R2	100	0.6625	EvoL2_R2	2.33051
EvoL2	LiAc0.02	R2	100	0.6785	EvoL2_R2	2.3868
EvoL2	LiAc0.02	R3	100	0.6395	EvoL2_R3	2.2496
EvoL2	LiAc0.02	R3	100	0.6565	EvoL2_R3	2.30941
EvoL2	LiAc0.02	R3	100	0.6615	EvoL2_R3	2.327
EvoL2	LiAc0.02	R3	100	0.6495	EvoL2_R3	2.28478
EvoL2	LiAc0.02	R3	100	0.6455	EvoL2_R3	2.27071
EvoL2	LiAc0.02	R4	100	0.6085	EvoL2_R4	2.14055
EvoL2	LiAc0.02	R4	100	0.5765	EvoL2_R4	2.02799
EvoL2	LiAc0.02	R4	100	0.5885	EvoL2_R4	2.0702
EvoL2	LiAc0.02	R4	100	0.6015	EvoL2_R4	2.11593
EvoL2	LiAc0.02	R4	100	0.5905	EvoL2_R4	2.07723
EvoL2	LiAc0.02	R5	100	0.6235	EvoL2_R5	2.19332
EvoL2	LiAc0.02	R5	100	0.6265	EvoL2_R5	2.20387
EvoL2	LiAc0.02	R5	100	0.6215	EvoL2_R5	2.18629
EvoL2	LiAc0.02	R5	100	0.6125	EvoL2_R5	2.15463
EvoL2	LiAc0.02	R5	100	0.5985	EvoL2_R5	2.10538
EvoL2	LiAc0.02	R1	500	0.6355	EvoL2_R1	2.23553
EvoL2	LiAc0.02	R1	500	0.6155	EvoL2_R1	2.16518
EvoL2	LiAc0.02	R1	500	0.6035	EvoL2_R1	2.12297
EvoL2	LiAc0.02	R1	500	0.6005	EvoL2_R1	2.11241
EvoL2	LiAc0.02	R1	500	0.6075	EvoL2_R1	2.13704
EvoL2	LiAc0.02	R2	500	0.6355	EvoL2_R2	2.23553
EvoL2	LiAc0.02	R2	500	0.5405	EvoL2_R2	1.90135
EvoL2	LiAc0.02	R2	500	0.5975	EvoL2_R2	2.10186
EvoL2	LiAc0.02	R2	500	0.6105	EvoL2_R2	2.14759
EvoL2	LiAc0.02	R2	500	0.5545	EvoL2_R2	1.9506
EvoL2	LiAc0.02	R3	500	0.7135	EvoL2_R3	2.50992
EvoL2	LiAc0.02	R3	500	0.6955	EvoL2_R3	2.4466
EvoL2	LiAc0.02	R3	500	0.6865	EvoL2_R3	2.41494
EvoL2	LiAc0.02	R3	500	0.6735	EvoL2_R3	2.36921
EvoL2	LiAc0.02	R3	500	0.6885	EvoL2_R3	2.42198
EvoL2	LiAc0.02	R5	500	0.7725	EvoL2_R5	2.71747
EvoL2	LiAc0.02	R5	500	0.7765	EvoL2_R5	2.73154
EvoL2	LiAc0.02	R5	500	0.7615	EvoL2_R5	2.67877
EvoL2	LiAc0.02	R5	500	0.7675	EvoL2_R5	2.69988
EvoL2	LiAc0.02	R5	500	0.7405	EvoL2_R5	2.6049
EvoL2	LiAc0.02	R4	500	0.516	EvoL2_R4	1.81516
EvoL2	LiAc0.02	R4	500	0.53	EvoL2_R4	1.86441
EvoL2	LiAc0.02	R4	500	0.53	EvoL2_R4	1.86441
EvoL2	LiAc0.02	R4	500	0.523	EvoL2_R4	1.83979
EvoL2	LiAc0.02	R4	500	0.497	EvoL2_R4	1.74832
EvoL2	LiAc0.02	R0	0	0.273192	EvoL2_R0	0.961023
EvoL2	LiAc0.02	R0	0	0.276192	EvoL2_R0	0.971576
EvoL2	LiAc0.02	R0	0	0.244192	EvoL2_R0	0.859008
EvoL2	LiAc0.02	R0	0	0.220192	EvoL2_R0	0.774582
EvoL2	LiAc0.02	R0	0	0.219192	EvoL2_R0	0.771064
EvoL2	LiAc0.02	R0	0	0.321192	EvoL2_R0	1.12988
EvoL2	LiAc0.02	R0	0	0.273192	EvoL2_R0	0.961023
EvoL2	LiAc0.02	R0	0	0.303192	EvoL2_R0	1.06656
EvoL2	LiAc0.02	R0	0	0.278192	EvoL2_R0	0.978612
EvoL2	LiAc0.02	R0	0	0.318192	EvoL2_R0	1.11932
EvoL2	LiAc0.02	R0	0	0.304192	EvoL2_R0	1.07007
EvoL2	LiAc0.02	R0	0	0.298192	EvoL2_R0	1.04897
EvoL2	LiAc0.02	R0	0	0.334192	EvoL2_R0	1.17561
EvoL2	LiAc0.02	R0	0	0.382192	EvoL2_R0	1.34446
EvoL2	LiAc0.02	R0	0	0.261192	EvoL2_R0	0.91881
EvoL2	LiAc0.02	R0	0	0.334192	EvoL2_R0	1.17561
EvoL2	LiAc0.02	R0	0	0.242192	EvoL2_R0	0.851972
EvoL2	LiAc0.02	R0	0	0.288192	EvoL2_R0	1.01379
EvoL2	LiAc0.02	R0	0	0.317192	EvoL2_R0	1.1158
EvoL2	LiAc0.02	R0	0	0.292192	EvoL2_R0	1.02786
EvoL2	LiAc0.02	R0	0	0.332192	EvoL2_R0	1.16857
EvoL2	LiAc0.02	R0	0	0.321192	EvoL2_R0	1.12988
EvoL2	LiAc0.02	R0	0	0.236192	EvoL2_R0	0.830866
EvoL2	LiAc0.02	R0	0	0.270192	EvoL2_R0	0.95047
EvoL2	LiAc0.02	R0	0	0.261192	EvoL2_R0	0.91881
EvoL2	LiAc0.02	R0	0	0.321192	EvoL2_R0	1.12988
EvoL2	LiAc0.02	R0	0	0.281192	EvoL2_R0	0.989165
EvoL2	LiAc0.02	R0	0	0.281192	EvoL2_R0	0.989165
EvoL2	LiAc0.02	R0	0	0.272192	EvoL2_R0	0.957505
EvoL2	LiAc0.02	R0	0	0.272192	EvoL2_R0	0.957505
EvoL2	LiAc0.02	R0	0	0.329192	EvoL2_R0	1.15802
EvoL2	LiAc0.02	R0	0	0.291192	EvoL2_R0	1.02434
EvoL2	LiAc0.02	R0	0	0.297192	EvoL2_R0	1.04545
EvoL2	LiAc0.02	R0	0	0.280192	EvoL2_R0	0.985647
EvoL2	LiAc0.02	R0	0	0.259192	EvoL2_R0	0.911774
EvoL2	LiAc0.02	R0	0	0.277192	EvoL2_R0	0.975094
EvoL2	LiAc0.02	R0	0	0.296192	EvoL2_R0	1.04193
EvoL2	LiAc0.02	R0	0	0.287192	EvoL2_R0	1.01027
EvoL2	LiAc0.02	R0	0	0.305192	EvoL2_R0	1.07359
EvoL2	LiAc0.02	R0	0	0.271192	EvoL2_R0	0.953987
EvoL2	LiAc0.02	R0	0	0.255192	EvoL2_R0	0.897703
EvoL2	LiAc0.02	R0	0	0.231192	EvoL2_R0	0.813277
EvoL2	LiAc0.02	R0	0	0.289192	EvoL2_R0	1.01731
EvoL2	LiAc0.02	R0	0	0.266192	EvoL2_R0	0.936399
EvoL2	LiAc0.02	R0	0	0.265192	EvoL2_R0	0.932881
EvoL2	LiAc0.02	R0	0	0.260192	EvoL2_R0	0.915292
EvoL2	LiAc0.02	R0	0	0.303192	EvoL2_R0	1.06656
EvoL2	LiAc0.02	R0	0	0.282192	EvoL2_R0	0.992683
EvoL2	LiAc0.02	R0	0	0.250192	EvoL2_R0	0.880114
EvoL2	LiAc0.02	R0	0	0.280192	EvoL2_R0	0.985647
EvoL2	LiAc0.02	R0	0	0.324192	EvoL2_R0	1.14043
EvoL2	LiAc0.02	R0	0	0.313192	EvoL2_R0	1.10173
EvoL2	LiAc0.02	R0	0	0.269192	EvoL2_R0	0.946952
EvoL2	LiAc0.02	R0	0	0.254192	EvoL2_R0	0.894185
EvoL2	LiAc0.02	R0	0	0.280192	EvoL2_R0	0.985647
EvoL2	LiAc0.02	R0	0	0.243192	EvoL2_R0	0.85549
EvoL2	LiAc0.02	R0	0	0.312192	EvoL2_R0	1.09822
EvoL2	LiAc0.02	R0	0	0.295192	EvoL2_R0	1.03841
EvoL2	LiAc0.02	R0	0	0.274192	EvoL2_R0	0.964541
EvoL2	LiAc0.02	R0	0	0.284	EvoL2_R0	0.999043
EvoN	NaCl	R1	300	0.655312	EvoN_R1	1.75201
EvoN	NaCl	R1	300	0.654312	EvoN_R1	1.74933
EvoN	NaCl	R1	300	0.647312	EvoN_R1	1.73062
EvoN	NaCl	R1	300	0.640312	EvoN_R1	1.7119
EvoN	NaCl	R1	300	0.651312	EvoN_R1	1.74131
EvoN	NaCl	R2	300	0.659312	EvoN_R2	1.7627
EvoN	NaCl	R2	300	0.663312	EvoN_R2	1.7734
EvoN	NaCl	R2	300	0.667312	EvoN_R2	1.78409
EvoN	NaCl	R2	300	0.663312	EvoN_R2	1.7734
EvoN	NaCl	R2	300	0.661312	EvoN_R2	1.76805
EvoN	NaCl	R3	300	0.692312	EvoN_R3	1.85093
EvoN	NaCl	R3	300	0.689312	EvoN_R3	1.84291
EvoN	NaCl	R3	300	0.678312	EvoN_R3	1.8135
EvoN	NaCl	R3	300	0.677312	EvoN_R3	1.81083
EvoN	NaCl	R3	300	0.670312	EvoN_R3	1.79211
EvoN	NaCl	R4	300	0.652312	EvoN_R4	1.74399
EvoN	NaCl	R4	300	0.655312	EvoN_R4	1.75201
EvoN	NaCl	R4	300	0.664312	EvoN_R4	1.77607
EvoN	NaCl	R4	300	0.667312	EvoN_R4	1.78409
EvoN	NaCl	R4	300	0.671312	EvoN_R4	1.79478
EvoN	NaCl	R1	700	0.677	EvoN_R1	1.80999
EvoN	NaCl	R1	700	0.688	EvoN_R1	1.8394
EvoN	NaCl	R1	700	0.676	EvoN_R1	1.80732
EvoN	NaCl	R1	700	0.669	EvoN_R1	1.7886
EvoN	NaCl	R1	700	0.663	EvoN_R1	1.77256
EvoN	NaCl	R2	700	0.707	EvoN_R2	1.8902
EvoN	NaCl	R2	700	0.71	EvoN_R2	1.89822
EvoN	NaCl	R2	700	0.717	EvoN_R2	1.91693
EvoN	NaCl	R2	700	0.718	EvoN_R2	1.91961
EvoN	NaCl	R2	700	0.708	EvoN_R2	1.89287
EvoN	NaCl	R3	700	0.778	EvoN_R3	2.08002
EvoN	NaCl	R3	700	0.776	EvoN_R3	2.07467
EvoN	NaCl	R3	700	0.77	EvoN_R3	2.05863
EvoN	NaCl	R3	700	0.767	EvoN_R3	2.05061
EvoN	NaCl	R3	700	0.763	EvoN_R3	2.03992
EvoN	NaCl	R4	700	0.722	EvoN_R4	1.9303
EvoN	NaCl	R4	700	0.725	EvoN_R4	1.93832
EvoN	NaCl	R4	700	0.732	EvoN_R4	1.95704
EvoN	NaCl	R4	700	0.733	EvoN_R4	1.95971
EvoN	NaCl	R4	700	0.734	EvoN_R4	1.96238
EvoN	NaCl	R1	100	0.704	EvoN_R1	1.88218
EvoN	NaCl	R1	100	0.716	EvoN_R1	1.91426
EvoN	NaCl	R1	100	0.711	EvoN_R1	1.90089
EvoN	NaCl	R1	100	0.695	EvoN_R1	1.85811
EvoN	NaCl	R1	100	0.698	EvoN_R1	1.86613
EvoN	NaCl	R2	100	0.692	EvoN_R2	1.85009
EvoN	NaCl	R2	100	0.688	EvoN_R2	1.8394
EvoN	NaCl	R2	100	0.698	EvoN_R2	1.86613
EvoN	NaCl	R2	100	0.703	EvoN_R2	1.8795
EvoN	NaCl	R2	100	0.697	EvoN_R2	1.86346
EvoN	NaCl	R3	100	0.717	EvoN_R3	1.91693
EvoN	NaCl	R3	100	0.716	EvoN_R3	1.91426
EvoN	NaCl	R3	100	0.719	EvoN_R3	1.92228
EvoN	NaCl	R3	100	0.703	EvoN_R3	1.8795
EvoN	NaCl	R3	100	0.709	EvoN_R3	1.89554
EvoN	NaCl	R4	100	0.705	EvoN_R4	1.88485
EvoN	NaCl	R4	100	0.709	EvoN_R4	1.89554
EvoN	NaCl	R4	100	0.716	EvoN_R4	1.91426
EvoN	NaCl	R4	100	0.723	EvoN_R4	1.93297
EvoN	NaCl	R4	100	0.721	EvoN_R4	1.92763
EvoN	NaCl	R1	500	0.748	EvoN_R1	1.99981
EvoN	NaCl	R1	500	0.739	EvoN_R1	1.97575
EvoN	NaCl	R1	500	0.758	EvoN_R1	2.02655
EvoN	NaCl	R1	500	0.758	EvoN_R1	2.02655
EvoN	NaCl	R1	500	0.752	EvoN_R1	2.01051
EvoN	NaCl	R2	500	0.761	EvoN_R2	2.03457
EvoN	NaCl	R2	500	0.766	EvoN_R2	2.04794
EvoN	NaCl	R2	500	0.758	EvoN_R2	2.02655
EvoN	NaCl	R2	500	0.75	EvoN_R2	2.00516
EvoN	NaCl	R2	500	0.749	EvoN_R2	2.00249
EvoN	NaCl	R3	500	0.778	EvoN_R3	2.08002
EvoN	NaCl	R3	500	0.781	EvoN_R3	2.08804
EvoN	NaCl	R3	500	0.785	EvoN_R3	2.09873
EvoN	NaCl	R3	500	0.791	EvoN_R3	2.11477
EvoN	NaCl	R3	500	0.781	EvoN_R3	2.08804
EvoN	NaCl	R4	500	0.777	EvoN_R4	2.07734
EvoN	NaCl	R4	500	0.776	EvoN_R4	2.07467
EvoN	NaCl	R4	500	0.771	EvoN_R4	2.0613
EvoN	NaCl	R4	500	0.761	EvoN_R4	2.03457
EvoN	NaCl	R4	500	0.763	EvoN_R4	2.03992
EvoN	NaCl	R2	1000	0.782	EvoN_R2	2.09071
EvoN	NaCl	R2	1000	0.781	EvoN_R2	2.08804
EvoN	NaCl	R2	1000	0.782	EvoN_R2	2.09071
EvoN	NaCl	R2	1000	0.787	EvoN_R2	2.10408
EvoN	NaCl	R2	1000	0.78	EvoN_R2	2.08537
EvoN	NaCl	R3	1000	0.851	EvoN_R3	2.27519
EvoN	NaCl	R3	1000	0.857	EvoN_R3	2.29123
EvoN	NaCl	R3	1000	0.848	EvoN_R3	2.26717
EvoN	NaCl	R3	1000	0.841	EvoN_R3	2.24845
EvoN	NaCl	R3	1000	0.836	EvoN_R3	2.23508
EvoN	NaCl	R0	0	0.336612	EvoN_R0	0.899948
EvoN	NaCl	R0	0	0.382612	EvoN_R0	1.02293
EvoN	NaCl	R0	0	0.427612	EvoN_R0	1.14324
EvoN	NaCl	R0	0	0.425612	EvoN_R0	1.13789
EvoN	NaCl	R0	0	0.394612	EvoN_R0	1.05501
EvoN	NaCl	R0	0	0.380612	EvoN_R0	1.01758
EvoN	NaCl	R0	0	0.431612	EvoN_R0	1.15393
EvoN	NaCl	R0	0	0.397612	EvoN_R0	1.06303
EvoN	NaCl	R0	0	0.398612	EvoN_R0	1.06571
EvoN	NaCl	R0	0	0.380612	EvoN_R0	1.01758
EvoN	NaCl	R0	0	0.339612	EvoN_R0	0.907968
EvoN	NaCl	R0	0	0.394612	EvoN_R0	1.05501
EvoN	NaCl	R0	0	0.471612	EvoN_R0	1.26088
EvoN	NaCl	R0	0	0.403612	EvoN_R0	1.07908
EvoN	NaCl	R0	0	0.356612	EvoN_R0	0.953418
EvoN	NaCl	R0	0	0.377612	EvoN_R0	1.00956
EvoN	NaCl	R0	0	0.406612	EvoN_R0	1.0871
EvoN	NaCl	R0	0	0.372612	EvoN_R0	0.996195
EvoN	NaCl	R0	0	0.432612	EvoN_R0	1.15661
EvoN	NaCl	R0	0	0.383612	EvoN_R0	1.0256
EvoN	NaCl	R0	0	0.408612	EvoN_R0	1.09244
EvoN	NaCl	R0	0	0.389612	EvoN_R0	1.04165
EvoN	NaCl	R0	0	0.339612	EvoN_R0	0.907968
EvoN	NaCl	R0	0	0.418612	EvoN_R0	1.11918
EvoN	NaCl	R0	0	0.368612	EvoN_R0	0.985501
EvoN	NaCl	R0	0	0.360612	EvoN_R0	0.964113
EvoN	NaCl	R0	0	0.343612	EvoN_R0	0.918662
EvoN	NaCl	R0	0	0.360612	EvoN_R0	0.964113
EvoN	NaCl	R0	0	0.334612	EvoN_R0	0.8946
EvoN	NaCl	R0	0	0.336612	EvoN_R0	0.899948
EvoN	NaCl	R0	0	0.361612	EvoN_R0	0.966786
EvoN	NaCl	R0	0	0.508612	EvoN_R0	1.3598
EvoN	NaCl	R0	0	0.361612	EvoN_R0	0.966786
EvoN	NaCl	R0	0	0.442612	EvoN_R0	1.18334
EvoN	NaCl	R0	0	0.390612	EvoN_R0	1.04432
EvoN	NaCl	R0	0	0.421612	EvoN_R0	1.1272
EvoN	NaCl	R0	0	0.347612	EvoN_R0	0.929357
EvoN	NaCl	R0	0	0.372612	EvoN_R0	0.996195
EvoN	NaCl	R0	0	0.354612	EvoN_R0	0.948071
EvoN	NaCl	R0	0	0.324612	EvoN_R0	0.867865
EvoN	NaCl	R0	0	0.358612	EvoN_R0	0.958766
EvoN	NaCl	R0	0	0.358612	EvoN_R0	0.958766
EvoN	NaCl	R0	0	0.362612	EvoN_R0	0.96946
EvoN	NaCl	R0	0	0.354612	EvoN_R0	0.948071
EvoN	NaCl	R0	0	0.355612	EvoN_R0	0.950745
EvoN	NaCl	R0	0	0.438612	EvoN_R0	1.17265
EvoN	NaCl	R0	0	0.320612	EvoN_R0	0.857171
EvoN	NaCl	R0	0	0.351612	EvoN_R0	0.940051
EvoN	NaCl	R0	0	0.343612	EvoN_R0	0.918662
EvoN	NaCl	R0	0	0.324612	EvoN_R0	0.867865
EvoN	NaCl	R0	0	0.350612	EvoN_R0	0.937377
EvoN	NaCl	R0	0	0.371612	EvoN_R0	0.993522
EvoN	NaCl	R0	0	0.361612	EvoN_R0	0.966786
EvoN	NaCl	R0	0	0.383612	EvoN_R0	1.0256
EvoN	NaCl	R0	0	0.304612	EvoN_R0	0.814394
EvoN	NaCl	R0	0	0.342612	EvoN_R0	0.915989
EvoN	NaCl	R0	0	0.324612	EvoN_R0	0.867865
EvoN	NaCl	R0	0	0.343612	EvoN_R0	0.918662
EvoN	NaCl	R0	0	0.315612	EvoN_R0	0.843803
EvoN	NaCl	R0	0	0.332	EvoN_R0	0.887617
EvoN	SC	R1	300	0.9195	EvoN_R1	1.28661
EvoN	SC	R1	300	0.9145	EvoN_R1	1.27961
EvoN	SC	R1	300	0.9075	EvoN_R1	1.26982
EvoN	SC	R1	300	0.9055	EvoN_R1	1.26702
EvoN	SC	R1	300	0.9035	EvoN_R1	1.26422
EvoN	SC	R2	300	0.8835	EvoN_R2	1.23624
EvoN	SC	R2	300	0.8805	EvoN_R2	1.23204
EvoN	SC	R2	300	0.8945	EvoN_R2	1.25163
EvoN	SC	R2	300	0.8855	EvoN_R2	1.23904
EvoN	SC	R2	300	0.8755	EvoN_R2	1.22504
EvoN	SC	R3	300	0.9265	EvoN_R3	1.29641
EvoN	SC	R3	300	0.9465	EvoN_R3	1.32439
EvoN	SC	R3	300	0.9395	EvoN_R3	1.3146
EvoN	SC	R3	300	0.9235	EvoN_R3	1.29221
EvoN	SC	R3	300	0.9275	EvoN_R3	1.2978
EvoN	SC	R4	300	0.8945	EvoN_R4	1.25163
EvoN	SC	R4	300	0.9065	EvoN_R4	1.26842
EvoN	SC	R4	300	0.8845	EvoN_R4	1.23764
EvoN	SC	R4	300	0.8985	EvoN_R4	1.25723
EvoN	SC	R4	300	0.8905	EvoN_R4	1.24603
EvoN	SC	R1	700	0.941143	EvoN_R1	1.31689
EvoN	SC	R1	700	0.940143	EvoN_R1	1.3155
EvoN	SC	R1	700	0.931143	EvoN_R1	1.3029
EvoN	SC	R1	700	0.929143	EvoN_R1	1.3001
EvoN	SC	R1	700	0.923143	EvoN_R1	1.29171
EvoN	SC	R2	700	0.984143	EvoN_R2	1.37706
EvoN	SC	R2	700	0.977143	EvoN_R2	1.36727
EvoN	SC	R2	700	0.991143	EvoN_R2	1.38686
EvoN	SC	R2	700	0.986143	EvoN_R2	1.37986
EvoN	SC	R2	700	0.978143	EvoN_R2	1.36867
EvoN	SC	R3	700	0.991143	EvoN_R3	1.38686
EvoN	SC	R3	700	0.996143	EvoN_R3	1.39385
EvoN	SC	R3	700	0.989143	EvoN_R3	1.38406
EvoN	SC	R3	700	0.990143	EvoN_R3	1.38546
EvoN	SC	R3	700	0.982143	EvoN_R3	1.37426
EvoN	SC	R4	700	0.956143	EvoN_R4	1.33788
EvoN	SC	R4	700	0.961143	EvoN_R4	1.34488
EvoN	SC	R4	700	0.961143	EvoN_R4	1.34488
EvoN	SC	R4	700	0.962143	EvoN_R4	1.34628
EvoN	SC	R4	700	0.949143	EvoN_R4	1.32809
EvoN	SC	R1	100	0.974	EvoN_R1	1.36287
EvoN	SC	R1	100	0.981	EvoN_R1	1.37266
EvoN	SC	R1	100	0.967	EvoN_R1	1.35307
EvoN	SC	R1	100	0.96	EvoN_R1	1.34328
EvoN	SC	R1	100	0.956	EvoN_R1	1.33768
EvoN	SC	R2	100	0.934	EvoN_R2	1.3069
EvoN	SC	R2	100	0.932	EvoN_R2	1.3041
EvoN	SC	R2	100	0.934	EvoN_R2	1.3069
EvoN	SC	R2	100	0.935	EvoN_R2	1.3083
EvoN	SC	R2	100	0.924	EvoN_R2	1.29291
EvoN	SC	R3	100	0.979	EvoN_R3	1.36987
EvoN	SC	R3	100	0.973	EvoN_R3	1.36147
EvoN	SC	R3	100	0.968	EvoN_R3	1.35447
EvoN	SC	R3	100	0.958	EvoN_R3	1.34048
EvoN	SC	R3	100	0.948	EvoN_R3	1.32649
EvoN	SC	R4	100	0.955	EvoN_R4	1.33628
EvoN	SC	R4	100	0.952	EvoN_R4	1.33209
EvoN	SC	R4	100	0.956	EvoN_R4	1.33768
EvoN	SC	R4	100	0.956	EvoN_R4	1.33768
EvoN	SC	R4	100	0.951	EvoN_R4	1.33069
EvoN	SC	R1	500	0.989	EvoN_R1	1.38386
EvoN	SC	R1	500	0.991	EvoN_R1	1.38666
EvoN	SC	R1	500	0.998	EvoN_R1	1.39645
EvoN	SC	R1	500	0.99	EvoN_R1	1.38526
EvoN	SC	R1	500	0.991	EvoN_R1	1.38666
EvoN	SC	R2	500	0.998	EvoN_R2	1.39645
EvoN	SC	R2	500	0.988	EvoN_R2	1.38246
EvoN	SC	R2	500	0.976	EvoN_R2	1.36567
EvoN	SC	R2	500	0.971	EvoN_R2	1.35867
EvoN	SC	R2	500	0.967	EvoN_R2	1.35307
EvoN	SC	R3	500	0.97	EvoN_R3	1.35727
EvoN	SC	R3	500	0.968	EvoN_R3	1.35447
EvoN	SC	R3	500	0.973	EvoN_R3	1.36147
EvoN	SC	R3	500	0.971	EvoN_R3	1.35867
EvoN	SC	R3	500	0.962	EvoN_R3	1.34608
EvoN	SC	R4	500	1.001	EvoN_R4	1.40065
EvoN	SC	R4	500	0.999	EvoN_R4	1.39785
EvoN	SC	R4	500	0.985	EvoN_R4	1.37826
EvoN	SC	R4	500	0.981	EvoN_R4	1.37266
EvoN	SC	R4	500	0.973	EvoN_R4	1.36147
EvoN	SC	R2	1000	1.042	EvoN_R2	1.45802
EvoN	SC	R2	1000	1.049	EvoN_R2	1.46781
EvoN	SC	R2	1000	1.064	EvoN_R2	1.4888
EvoN	SC	R2	1000	1.045	EvoN_R2	1.46222
EvoN	SC	R2	1000	1.04	EvoN_R2	1.45522
EvoN	SC	R3	1000	1.044	EvoN_R3	1.46082
EvoN	SC	R3	1000	1.046	EvoN_R3	1.46362
EvoN	SC	R3	1000	1.033	EvoN_R3	1.44543
EvoN	SC	R3	1000	1.031	EvoN_R3	1.44263
EvoN	SC	R3	1000	1.033	EvoN_R3	1.44543
EvoL1	SC	R2	300	0.7345	EvoL1_R2	1.07995
EvoL1	SC	R2	300	0.6275	EvoL1_R2	0.922628
EvoL1	SC	R2	300	0.7065	EvoL1_R2	1.03878
EvoL1	SC	R2	300	0.6355	EvoL1_R2	0.934391
EvoL1	SC	R2	300	0.6635	EvoL1_R2	0.97556
EvoL1	SC	R3	300	0.7795	EvoL1_R3	1.14612
EvoL1	SC	R3	300	0.7795	EvoL1_R3	1.14612
EvoL1	SC	R3	300	0.7925	EvoL1_R3	1.16523
EvoL1	SC	R3	300	0.7895	EvoL1_R3	1.16082
EvoL1	SC	R3	300	0.7755	EvoL1_R3	1.14024
EvoL1	SC	R4	300	0.7735	EvoL1_R4	1.1373
EvoL1	SC	R4	300	0.7825	EvoL1_R4	1.15053
EvoL1	SC	R4	300	0.7685	EvoL1_R4	1.12994
EvoL1	SC	R4	300	0.7775	EvoL1_R4	1.14318
EvoL1	SC	R4	300	0.7635	EvoL1_R4	1.12259
EvoL1	SC	R5	300	0.6725	EvoL1_R5	0.988793
EvoL1	SC	R5	300	0.6675	EvoL1_R5	0.981441
EvoL1	SC	R5	300	0.5245	EvoL1_R5	0.771185
EvoL1	SC	R5	300	0.6465	EvoL1_R5	0.950565
EvoL1	SC	R5	300	0.6865	EvoL1_R5	1.00938
EvoL1	SC	R1	700	0.815143	EvoL1_R1	1.19852
EvoL1	SC	R1	700	0.814143	EvoL1_R1	1.19705
EvoL1	SC	R1	700	0.812143	EvoL1_R1	1.19411
EvoL1	SC	R1	700	0.804143	EvoL1_R1	1.18235
EvoL1	SC	R1	700	0.799143	EvoL1_R1	1.175
EvoL1	SC	R2	700	0.828143	EvoL1_R2	1.21764
EvoL1	SC	R2	700	0.828143	EvoL1_R2	1.21764
EvoL1	SC	R2	700	0.834143	EvoL1_R2	1.22646
EvoL1	SC	R2	700	0.836143	EvoL1_R2	1.2294
EvoL1	SC	R2	700	0.816143	EvoL1_R2	1.19999
EvoL1	SC	R3	700	0.814143	EvoL1_R3	1.19705
EvoL1	SC	R3	700	0.804143	EvoL1_R3	1.18235
EvoL1	SC	R3	700	0.795143	EvoL1_R3	1.16912
EvoL1	SC	R3	700	0.789143	EvoL1_R3	1.1603
EvoL1	SC	R3	700	0.791143	EvoL1_R3	1.16324
EvoL1	SC	R4	700	0.801143	EvoL1_R4	1.17794
EvoL1	SC	R4	700	0.806143	EvoL1_R4	1.18529
EvoL1	SC	R4	700	0.807143	EvoL1_R4	1.18676
EvoL1	SC	R4	700	0.808143	EvoL1_R4	1.18823
EvoL1	SC	R4	700	0.800143	EvoL1_R4	1.17647
EvoL1	SC	R5	700	0.800143	EvoL1_R5	1.17647
EvoL1	SC	R5	700	0.801143	EvoL1_R5	1.17794
EvoL1	SC	R5	700	0.796143	EvoL1_R5	1.17059
EvoL1	SC	R5	700	0.792143	EvoL1_R5	1.16471
EvoL1	SC	R5	700	0.785143	EvoL1_R5	1.15441
EvoL1	SC	R1	100	0.700875	EvoL1_R1	1.03051
EvoL1	SC	R1	100	0.700875	EvoL1_R1	1.03051
EvoL1	SC	R1	100	0.708875	EvoL1_R1	1.04228
EvoL1	SC	R1	100	0.705875	EvoL1_R1	1.03787
EvoL1	SC	R1	100	0.702875	EvoL1_R1	1.03345
EvoL1	SC	R2	100	0.767875	EvoL1_R2	1.12903
EvoL1	SC	R2	100	0.783875	EvoL1_R2	1.15255
EvoL1	SC	R2	100	0.768875	EvoL1_R2	1.1305
EvoL1	SC	R2	100	0.758875	EvoL1_R2	1.11579
EvoL1	SC	R2	100	0.756875	EvoL1_R2	1.11285
EvoL1	SC	R3	100	0.763875	EvoL1_R3	1.12314
EvoL1	SC	R3	100	0.744875	EvoL1_R3	1.09521
EvoL1	SC	R3	100	0.759875	EvoL1_R3	1.11726
EvoL1	SC	R3	100	0.755875	EvoL1_R3	1.11138
EvoL1	SC	R3	100	0.747875	EvoL1_R3	1.09962
EvoL1	SC	R4	100	0.753875	EvoL1_R4	1.10844
EvoL1	SC	R4	100	0.751875	EvoL1_R4	1.1055
EvoL1	SC	R4	100	0.745875	EvoL1_R4	1.09668
EvoL1	SC	R4	100	0.753875	EvoL1_R4	1.10844
EvoL1	SC	R4	100	0.741875	EvoL1_R4	1.0908
EvoL1	SC	R5	100	0.732875	EvoL1_R5	1.07756
EvoL1	SC	R5	100	0.740875	EvoL1_R5	1.08933
EvoL1	SC	R5	100	0.756875	EvoL1_R5	1.11285
EvoL1	SC	R5	100	0.732875	EvoL1_R5	1.07756
EvoL1	SC	R5	100	0.743875	EvoL1_R5	1.09374
EvoL1	SC	R2	500	0.754875	EvoL1_R2	1.10991
EvoL1	SC	R2	500	0.757875	EvoL1_R2	1.11432
EvoL1	SC	R2	500	0.760875	EvoL1_R2	1.11873
EvoL1	SC	R2	500	0.771875	EvoL1_R2	1.13491
EvoL1	SC	R2	500	0.751875	EvoL1_R2	1.1055
EvoL1	SC	R3	500	0.739875	EvoL1_R3	1.08786
EvoL1	SC	R3	500	0.742875	EvoL1_R3	1.09227
EvoL1	SC	R3	500	0.744875	EvoL1_R3	1.09521
EvoL1	SC	R3	500	0.725875	EvoL1_R3	1.06727
EvoL1	SC	R3	500	0.731875	EvoL1_R3	1.07609
EvoL1	SC	R4	500	0.715875	EvoL1_R4	1.05257
EvoL1	SC	R4	500	0.711875	EvoL1_R4	1.04669
EvoL1	SC	R4	500	0.722875	EvoL1_R4	1.06286
EvoL1	SC	R4	500	0.727875	EvoL1_R4	1.07021
EvoL1	SC	R4	500	0.721875	EvoL1_R4	1.06139
EvoL1	SC	R5	500	0.735875	EvoL1_R5	1.08197
EvoL1	SC	R5	500	0.744875	EvoL1_R5	1.09521
EvoL1	SC	R5	500	0.735875	EvoL1_R5	1.08197
EvoL1	SC	R5	500	0.725875	EvoL1_R5	1.06727
EvoL1	SC	R5	500	0.731875	EvoL1_R5	1.07609
EvoL1	SC	R1	300	0.79725	EvoL1_R1	1.17222
EvoL1	SC	R1	300	0.79125	EvoL1_R1	1.16339
EvoL1	SC	R1	300	0.78225	EvoL1_R1	1.15016
EvoL1	SC	R1	300	0.77425	EvoL1_R1	1.1384
EvoL1	SC	R1	300	0.77425	EvoL1_R1	1.1384
EvoL2	SC	R2	300	0.625	EvoL2_R2	0.918953
EvoL2	SC	R2	300	0.541	EvoL2_R2	0.795445
EvoL2	SC	R2	300	0.668	EvoL2_R2	0.982177
EvoL2	SC	R2	300	0.621	EvoL2_R2	0.913071
EvoL2	SC	R2	300	0.587	EvoL2_R2	0.86308
EvoL2	SC	R4	300	0.74	EvoL2_R4	1.08804
EvoL2	SC	R4	300	0.707	EvoL2_R4	1.03952
EvoL2	SC	R4	300	0.732	EvoL2_R4	1.07628
EvoL2	SC	R4	300	0.739	EvoL2_R4	1.08657
EvoL2	SC	R4	300	0.716	EvoL2_R4	1.05275
EvoL2	SC	R5	300	0.894	EvoL2_R5	1.31447
EvoL2	SC	R5	300	0.887	EvoL2_R5	1.30418
EvoL2	SC	R5	300	0.879	EvoL2_R5	1.29241
EvoL2	SC	R5	300	0.877	EvoL2_R5	1.28947
EvoL2	SC	R5	300	0.869	EvoL2_R5	1.27771
EvoL2	SC	R1	700	0.773667	EvoL2_R1	1.13754
EvoL2	SC	R1	700	0.776667	EvoL2_R1	1.14195
EvoL2	SC	R1	700	0.777667	EvoL2_R1	1.14342
EvoL2	SC	R1	700	0.750667	EvoL2_R1	1.10372
EvoL2	SC	R1	700	0.769667	EvoL2_R1	1.13166
EvoL2	SC	R2	700	0.705667	EvoL2_R2	1.03756
EvoL2	SC	R2	700	0.704667	EvoL2_R2	1.03609
EvoL2	SC	R2	700	0.709667	EvoL2_R2	1.04344
EvoL2	SC	R2	700	0.704667	EvoL2_R2	1.03609
EvoL2	SC	R2	700	0.695667	EvoL2_R2	1.02286
EvoL2	SC	R3	700	0.879667	EvoL2_R3	1.2934
EvoL2	SC	R3	700	0.878667	EvoL2_R3	1.29192
EvoL2	SC	R3	700	0.869667	EvoL2_R3	1.27869
EvoL2	SC	R3	700	0.860667	EvoL2_R3	1.26546
EvoL2	SC	R3	700	0.858667	EvoL2_R3	1.26252
EvoL2	SC	R4	700	0.678667	EvoL2_R4	0.99786
EvoL2	SC	R4	700	0.675667	EvoL2_R4	0.993449
EvoL2	SC	R4	700	0.656667	EvoL2_R4	0.965513
EvoL2	SC	R4	700	0.665667	EvoL2_R4	0.978746
EvoL2	SC	R4	700	0.658667	EvoL2_R4	0.968454
EvoL2	SC	R5	700	0.882667	EvoL2_R5	1.29781
EvoL2	SC	R5	700	0.884667	EvoL2_R5	1.30075
EvoL2	SC	R5	700	0.881667	EvoL2_R5	1.29634
EvoL2	SC	R5	700	0.874667	EvoL2_R5	1.28604
EvoL2	SC	R5	700	0.870667	EvoL2_R5	1.28016
EvoL2	SC	R1	300	0.244	EvoL2_R1	0.358759
EvoL2	SC	R1	300	0.327	EvoL2_R1	0.480796
EvoL2	SC	R1	300	0.423	EvoL2_R1	0.621947
EvoL2	SC	R1	300	0.503	EvoL2_R1	0.739573
EvoL2	SC	R1	300	0.667	EvoL2_R1	0.980706
EvoL2	SC	R3	300	0.777	EvoL2_R3	1.14244
EvoL2	SC	R3	300	0.774	EvoL2_R3	1.13803
EvoL2	SC	R3	300	0.77	EvoL2_R3	1.13215
EvoL2	SC	R3	300	0.733	EvoL2_R3	1.07775
EvoL2	SC	R3	300	0.701	EvoL2_R3	1.0307
EvoL2	SC	R1	100	0.65675	EvoL2_R1	0.965635
EvoL2	SC	R1	100	0.65275	EvoL2_R1	0.959754
EvoL2	SC	R1	100	0.66675	EvoL2_R1	0.980339
EvoL2	SC	R1	100	0.66175	EvoL2_R1	0.972987
EvoL2	SC	R1	100	0.65375	EvoL2_R1	0.961224
EvoL2	SC	R2	100	0.66275	EvoL2_R2	0.974457
EvoL2	SC	R2	100	0.77975	EvoL2_R2	1.14649
EvoL2	SC	R2	100	0.69875	EvoL2_R2	1.02739
EvoL2	SC	R2	100	0.67975	EvoL2_R2	0.999453
EvoL2	SC	R2	100	0.71475	EvoL2_R2	1.05091
EvoL2	SC	R3	100	0.68875	EvoL2_R3	1.01269
EvoL2	SC	R3	100	0.70275	EvoL2_R3	1.03327
EvoL2	SC	R3	100	0.69775	EvoL2_R3	1.02592
EvoL2	SC	R3	100	0.67575	EvoL2_R3	0.993572
EvoL2	SC	R3	100	0.66775	EvoL2_R3	0.981809
EvoL2	SC	R4	100	0.70775	EvoL2_R4	1.04062
EvoL2	SC	R4	100	0.70075	EvoL2_R4	1.03033
EvoL2	SC	R4	100	0.69975	EvoL2_R4	1.02886
EvoL2	SC	R4	100	0.68875	EvoL2_R4	1.01269
EvoL2	SC	R4	100	0.68875	EvoL2_R4	1.01269
EvoL2	SC	R5	100	0.66875	EvoL2_R5	0.983279
EvoL2	SC	R5	100	0.67075	EvoL2_R5	0.98622
EvoL2	SC	R5	100	0.67275	EvoL2_R5	0.989161
EvoL2	SC	R5	100	0.66975	EvoL2_R5	0.98475
EvoL2	SC	R5	100	0.66575	EvoL2_R5	0.978868
EvoL2	SC	R1	500	0.69175	EvoL2_R1	1.0171
EvoL2	SC	R1	500	0.64075	EvoL2_R1	0.94211
EvoL2	SC	R1	500	0.63275	EvoL2_R1	0.930348
EvoL2	SC	R1	500	0.59775	EvoL2_R1	0.878886
EvoL2	SC	R1	500	0.63175	EvoL2_R1	0.928877
EvoL2	SC	R2	500	0.77175	EvoL2_R2	1.13472
EvoL2	SC	R2	500	0.74775	EvoL2_R2	1.09943
EvoL2	SC	R2	500	0.69775	EvoL2_R2	1.02592
EvoL2	SC	R2	500	0.66575	EvoL2_R2	0.978868
EvoL2	SC	R2	500	0.71275	EvoL2_R2	1.04797
EvoL2	SC	R3	500	0.77175	EvoL2_R3	1.13472
EvoL2	SC	R3	500	0.76575	EvoL2_R3	1.1259
EvoL2	SC	R3	500	0.76375	EvoL2_R3	1.12296
EvoL2	SC	R3	500	0.76075	EvoL2_R3	1.11855
EvoL2	SC	R3	500	0.75975	EvoL2_R3	1.11708
EvoL2	SC	R5	500	0.79675	EvoL2_R5	1.17148
EvoL2	SC	R5	500	0.77175	EvoL2_R5	1.13472
EvoL2	SC	R5	500	0.75875	EvoL2_R5	1.11561
EvoL2	SC	R5	500	0.74275	EvoL2_R5	1.09208
EvoL2	SC	R5	500	0.70175	EvoL2_R5	1.0318
EvoL2	SC	R4	500	0.6535	EvoL2_R4	0.960857
EvoL2	SC	R4	500	0.6385	EvoL2_R4	0.938802
EvoL2	SC	R4	500	0.6455	EvoL2_R4	0.949094
EvoL2	SC	R4	500	0.6715	EvoL2_R4	0.987323
EvoL2	SC	R4	500	0.6255	EvoL2_R4	0.919688
EvoE	SC	R1	300	0.789	EvoE_R1	1.16009
EvoE	SC	R1	300	0.781	EvoE_R1	1.14832
EvoE	SC	R1	300	0.77	EvoE_R1	1.13215
EvoE	SC	R1	300	0.77	EvoE_R1	1.13215
EvoE	SC	R1	300	0.768	EvoE_R1	1.12921
EvoE	SC	R2	300	0.755	EvoE_R2	1.11009
EvoE	SC	R2	300	0.76	EvoE_R2	1.11745
EvoE	SC	R2	300	0.76	EvoE_R2	1.11745
EvoE	SC	R2	300	0.758	EvoE_R2	1.11451
EvoE	SC	R2	300	0.751	EvoE_R2	1.10421
EvoE	SC	R3	300	0.827	EvoE_R3	1.21596
EvoE	SC	R3	300	0.818	EvoE_R3	1.20273
EvoE	SC	R3	300	0.805	EvoE_R3	1.18361
EvoE	SC	R3	300	0.801	EvoE_R3	1.17773
EvoE	SC	R3	300	0.798	EvoE_R3	1.17332
EvoE	SC	R4	300	0.753	EvoE_R4	1.10715
EvoE	SC	R4	300	0.758	EvoE_R4	1.11451
EvoE	SC	R4	300	0.756	EvoE_R4	1.11157
EvoE	SC	R4	300	0.76	EvoE_R4	1.11745
EvoE	SC	R4	300	0.746	EvoE_R4	1.09686
EvoE	SC	R1	100	0.73825	EvoE_R1	1.08547
EvoE	SC	R1	100	0.74025	EvoE_R1	1.08841
EvoE	SC	R1	100	0.72825	EvoE_R1	1.07076
EvoE	SC	R1	100	0.73125	EvoE_R1	1.07517
EvoE	SC	R1	100	0.72625	EvoE_R1	1.06782
EvoE	SC	R2	100	0.73625	EvoE_R2	1.08253
EvoE	SC	R2	100	0.73325	EvoE_R2	1.07812
EvoE	SC	R2	100	0.73825	EvoE_R2	1.08547
EvoE	SC	R2	100	0.73725	EvoE_R2	1.084
EvoE	SC	R2	100	0.73025	EvoE_R2	1.0737
EvoE	SC	R3	100	0.78325	EvoE_R3	1.15163
EvoE	SC	R3	100	0.77925	EvoE_R3	1.14575
EvoE	SC	R3	100	0.76825	EvoE_R3	1.12958
EvoE	SC	R3	100	0.76025	EvoE_R3	1.11781
EvoE	SC	R3	100	0.75125	EvoE_R3	1.10458
EvoE	SC	R4	100	0.73125	EvoE_R4	1.07517
EvoE	SC	R4	100	0.73825	EvoE_R4	1.08547
EvoE	SC	R4	100	0.73425	EvoE_R4	1.07959
EvoE	SC	R4	100	0.73025	EvoE_R4	1.0737
EvoE	SC	R4	100	0.73725	EvoE_R4	1.084
EvoE	SC	R1	500	0.77325	EvoE_R1	1.13693
EvoE	SC	R1	500	0.77425	EvoE_R1	1.1384
EvoE	SC	R1	500	0.75825	EvoE_R1	1.11487
EvoE	SC	R1	500	0.75025	EvoE_R1	1.10311
EvoE	SC	R1	500	0.74725	EvoE_R1	1.0987
EvoE	SC	R2	500	0.74525	EvoE_R2	1.09576
EvoE	SC	R2	500	0.73225	EvoE_R2	1.07664
EvoE	SC	R2	500	0.70825	EvoE_R2	1.04136
EvoE	SC	R2	500	0.70225	EvoE_R2	1.03254
EvoE	SC	R2	500	0.71325	EvoE_R2	1.04871
EvoE	SC	R3	500	0.74625	EvoE_R3	1.09723
EvoE	SC	R3	500	0.75025	EvoE_R3	1.10311
EvoE	SC	R3	500	0.75325	EvoE_R3	1.10752
EvoE	SC	R3	500	0.74525	EvoE_R3	1.09576
EvoE	SC	R3	500	0.74225	EvoE_R3	1.09135
EvoE	SC	R4	500	0.87225	EvoE_R4	1.28249
EvoE	SC	R4	500	0.88925	EvoE_R4	1.30749
EvoE	SC	R4	500	0.88525	EvoE_R4	1.3016
EvoE	SC	R4	500	0.86825	EvoE_R4	1.27661
EvoE	SC	R4	500	0.87225	EvoE_R4	1.28249
EvoE	SC	R1	700	1.06783	EvoE_R1	1.57005
EvoE	SC	R1	700	1.05683	EvoE_R1	1.55388
EvoE	SC	R1	700	1.05583	EvoE_R1	1.55241
EvoE	SC	R1	700	1.03883	EvoE_R1	1.52741
EvoE	SC	R1	700	1.04483	EvoE_R1	1.53623
EvoE	SC	R1	1000	1.02391	EvoE_R1	1.50547
EvoE	SC	R1	1000	1.02791	EvoE_R1	1.51136
EvoE	SC	R1	1000	1.03291	EvoE_R1	1.51871
EvoE	SC	R1	1000	1.02291	EvoE_R1	1.504
EvoE	SC	R1	1000	1.01991	EvoE_R1	1.49959
EvoE	SC	R2	700	0.9954	EvoE_R2	1.46356
EvoE	SC	R2	700	0.9914	EvoE_R2	1.45768
EvoE	SC	R2	700	0.9744	EvoE_R2	1.43268
EvoE	SC	R2	700	0.9664	EvoE_R2	1.42092
EvoE	SC	R2	700	0.9854	EvoE_R2	1.44886
EvoE	SC	R2	1000	0.96124	EvoE_R2	1.41333
EvoE	SC	R2	1000	0.98124	EvoE_R2	1.44274
EvoE	SC	R2	1000	0.97424	EvoE_R2	1.43245
EvoE	SC	R2	1000	0.97824	EvoE_R2	1.43833
EvoE	SC	R2	1000	0.98024	EvoE_R2	1.44127
EvoE	SC	R3	700	1.01508	EvoE_R3	1.4925
EvoE	SC	R3	700	1.01008	EvoE_R3	1.48515
EvoE	SC	R3	700	1.00508	EvoE_R3	1.47779
EvoE	SC	R3	700	0.98008	EvoE_R3	1.44104
EvoE	SC	R3	700	1.00708	EvoE_R3	1.48073
EvoE	SC	R3	1000	0.99904	EvoE_R3	1.46891
EvoE	SC	R3	1000	1.01504	EvoE_R3	1.49244
EvoE	SC	R3	1000	1.02004	EvoE_R3	1.49979
EvoE	SC	R3	1000	0.99804	EvoE_R3	1.46744
EvoE	SC	R3	1000	1.01104	EvoE_R3	1.48656
EvoE	SC	R4	1000	1.02471	EvoE_R4	1.50665
EvoE	SC	R4	1000	1.04271	EvoE_R4	1.53312
EvoE	SC	R4	1000	1.02971	EvoE_R4	1.514
EvoE	SC	R4	1000	1.02371	EvoE_R4	1.50518
EvoE	SC	R4	1000	1.02471	EvoE_R4	1.50665
EvoN	SC	R0	0	0.746612	EvoN_R0	1.0447
EvoN	SC	R0	0	0.727612	EvoN_R0	1.01811
EvoN	SC	R0	0	0.736612	EvoN_R0	1.0307
EvoN	SC	R0	0	0.725612	EvoN_R0	1.01531
EvoN	SC	R0	0	0.718612	EvoN_R0	1.00552
EvoN	SC	R0	0	0.740612	EvoN_R0	1.0363
EvoN	SC	R0	0	0.724612	EvoN_R0	1.01391
EvoN	SC	R0	0	0.724612	EvoN_R0	1.01391
EvoN	SC	R0	0	0.696612	EvoN_R0	0.974734
EvoN	SC	R0	0	0.712612	EvoN_R0	0.997122
EvoN	SC	R0	0	0.728612	EvoN_R0	1.01951
EvoN	SC	R0	0	0.739612	EvoN_R0	1.0349
EvoN	SC	R0	0	0.736612	EvoN_R0	1.0307
EvoN	SC	R0	0	0.729612	EvoN_R0	1.02091
EvoN	SC	R0	0	0.709612	EvoN_R0	0.992925
EvoN	SC	R0	0	0.728612	EvoN_R0	1.01951
EvoN	SC	R0	0	0.749612	EvoN_R0	1.04889
EvoN	SC	R0	0	0.736612	EvoN_R0	1.0307
EvoN	SC	R0	0	0.667612	EvoN_R0	0.934156
EvoN	SC	R0	0	0.700612	EvoN_R0	0.980331
EvoN	SC	R0	0	0.715612	EvoN_R0	1.00132
EvoN	SC	R0	0	0.742612	EvoN_R0	1.0391
EvoN	SC	R0	0	0.728612	EvoN_R0	1.01951
EvoN	SC	R0	0	0.725612	EvoN_R0	1.01531
EvoN	SC	R0	0	0.690612	EvoN_R0	0.966339
EvoN	SC	R0	0	0.739612	EvoN_R0	1.0349
EvoN	SC	R0	0	0.742612	EvoN_R0	1.0391
EvoN	SC	R0	0	0.726612	EvoN_R0	1.01671
EvoN	SC	R0	0	0.670612	EvoN_R0	0.938354
EvoN	SC	R0	0	0.707612	EvoN_R0	0.990126
EvoN	SC	R0	0	0.726612	EvoN_R0	1.01671
EvoN	SC	R0	0	0.771612	EvoN_R0	1.07968
EvoN	SC	R0	0	0.706612	EvoN_R0	0.988727
EvoN	SC	R0	0	0.741612	EvoN_R0	1.0377
EvoN	SC	R0	0	0.700612	EvoN_R0	0.980331
EvoN	SC	R0	0	0.734612	EvoN_R0	1.02791
EvoN	SC	R0	0	0.732612	EvoN_R0	1.02511
EvoN	SC	R0	0	0.735612	EvoN_R0	1.02931
EvoN	SC	R0	0	0.680612	EvoN_R0	0.952346
EvoN	SC	R0	0	0.708612	EvoN_R0	0.991525
EvoN	SC	R0	0	0.707612	EvoN_R0	0.990126
EvoN	SC	R0	0	0.701612	EvoN_R0	0.981731
EvoN	SC	R0	0	0.699612	EvoN_R0	0.978932
EvoN	SC	R0	0	0.716612	EvoN_R0	1.00272
EvoN	SC	R0	0	0.692612	EvoN_R0	0.969137
EvoN	SC	R0	0	0.728612	EvoN_R0	1.01951
EvoN	SC	R0	0	0.708612	EvoN_R0	0.991525
EvoN	SC	R0	0	0.724612	EvoN_R0	1.01391
EvoN	SC	R0	0	0.702612	EvoN_R0	0.98313
EvoN	SC	R0	0	0.679612	EvoN_R0	0.950947
EvoN	SC	R0	0	0.713612	EvoN_R0	0.998522
EvoN	SC	R0	0	0.690612	EvoN_R0	0.966339
EvoN	SC	R0	0	0.696612	EvoN_R0	0.974734
EvoN	SC	R0	0	0.688612	EvoN_R0	0.96354
EvoN	SC	R0	0	0.708612	EvoN_R0	0.991525
EvoN	SC	R0	0	0.711612	EvoN_R0	0.995723
EvoN	SC	R0	0	0.680612	EvoN_R0	0.952346
EvoN	SC	R0	0	0.696612	EvoN_R0	0.974734
EvoN	SC	R0	0	0.661612	EvoN_R0	0.925761
EvoN	SC	R0	0	0.659	EvoN_R0	0.922106
EvoL2	SC	R0	0	0.779192	EvoL2_R0	1.14566
EvoL2	SC	R0	0	0.643192	EvoL2_R0	0.945701
EvoL2	SC	R0	0	0.631192	EvoL2_R0	0.928057
EvoL2	SC	R0	0	0.705192	EvoL2_R0	1.03686
EvoL2	SC	R0	0	0.627192	EvoL2_R0	0.922176
EvoL2	SC	R0	0	0.665192	EvoL2_R0	0.978048
EvoL2	SC	R0	0	0.636192	EvoL2_R0	0.935408
EvoL2	SC	R0	0	0.664192	EvoL2_R0	0.976578
EvoL2	SC	R0	0	0.659192	EvoL2_R0	0.969226
EvoL2	SC	R0	0	0.678192	EvoL2_R0	0.997162
EvoL2	SC	R0	0	0.611192	EvoL2_R0	0.89865
EvoL2	SC	R0	0	0.654192	EvoL2_R0	0.961874
EvoL2	SC	R0	0	0.656192	EvoL2_R0	0.964815
EvoL2	SC	R0	0	0.638192	EvoL2_R0	0.938349
EvoL2	SC	R0	0	0.656192	EvoL2_R0	0.964815
EvoL2	SC	R0	0	0.668192	EvoL2_R0	0.982459
EvoL2	SC	R0	0	0.644192	EvoL2_R0	0.947171
EvoL2	SC	R0	0	0.677192	EvoL2_R0	0.995692
EvoL2	SC	R0	0	0.645192	EvoL2_R0	0.948641
EvoL2	SC	R0	0	0.694192	EvoL2_R0	1.02069
EvoL2	SC	R0	0	0.633192	EvoL2_R0	0.930997
EvoL2	SC	R0	0	0.783192	EvoL2_R0	1.15155
EvoL2	SC	R0	0	0.706192	EvoL2_R0	1.03833
EvoL2	SC	R0	0	0.711192	EvoL2_R0	1.04568
EvoL2	SC	R0	0	0.681192	EvoL2_R0	1.00157
EvoL2	SC	R0	0	0.703192	EvoL2_R0	1.03392
EvoL2	SC	R0	0	0.679192	EvoL2_R0	0.998632
EvoL2	SC	R0	0	0.679192	EvoL2_R0	0.998632
EvoL2	SC	R0	0	0.640192	EvoL2_R0	0.94129
EvoL2	SC	R0	0	0.679192	EvoL2_R0	0.998632
EvoL2	SC	R0	0	0.725192	EvoL2_R0	1.06627
EvoL2	SC	R0	0	0.763192	EvoL2_R0	1.12214
EvoL2	SC	R0	0	0.790192	EvoL2_R0	1.16184
EvoL2	SC	R0	0	0.692192	EvoL2_R0	1.01775
EvoL2	SC	R0	0	0.694192	EvoL2_R0	1.02069
EvoL2	SC	R0	0	0.720192	EvoL2_R0	1.05892
EvoL2	SC	R0	0	0.703192	EvoL2_R0	1.03392
EvoL2	SC	R0	0	0.728192	EvoL2_R0	1.07068
EvoL2	SC	R0	0	0.656192	EvoL2_R0	0.964815
EvoL2	SC	R0	0	0.714192	EvoL2_R0	1.05009
EvoL2	SC	R0	0	0.655192	EvoL2_R0	0.963345
EvoL2	SC	R0	0	0.649192	EvoL2_R0	0.954523
EvoL2	SC	R0	0	0.659192	EvoL2_R0	0.969226
EvoL2	SC	R0	0	0.620192	EvoL2_R0	0.911883
EvoL2	SC	R0	0	0.669192	EvoL2_R0	0.983929
EvoL2	SC	R0	0	0.750192	EvoL2_R0	1.10303
EvoL2	SC	R0	0	0.691192	EvoL2_R0	1.01628
EvoL2	SC	R0	0	0.675192	EvoL2_R0	0.992751
EvoL2	SC	R0	0	0.625192	EvoL2_R0	0.919235
EvoL2	SC	R0	0	0.637192	EvoL2_R0	0.936879
EvoL2	SC	R0	0	0.761192	EvoL2_R0	1.1192
EvoL2	SC	R0	0	0.718192	EvoL2_R0	1.05598
EvoL2	SC	R0	0	0.614192	EvoL2_R0	0.903061
EvoL2	SC	R0	0	0.686192	EvoL2_R0	1.00892
EvoL2	SC	R0	0	0.642192	EvoL2_R0	0.94423
EvoL2	SC	R0	0	0.723192	EvoL2_R0	1.06333
EvoL2	SC	R0	0	0.753192	EvoL2_R0	1.10744
EvoL2	SC	R0	0	0.697192	EvoL2_R0	1.0251
EvoL2	SC	R0	0	0.646192	EvoL2_R0	0.950112
EvoL2	SC	R0	0	0.617	EvoL2_R0	0.90719
EvoL1	SC	R0	0	0.779192	EvoL2_R0	1.14566
EvoL1	SC	R0	0	0.643192	EvoL2_R0	0.945701
EvoL1	SC	R0	0	0.631192	EvoL2_R0	0.928057
EvoL1	SC	R0	0	0.705192	EvoL2_R0	1.03686
EvoL1	SC	R0	0	0.627192	EvoL2_R0	0.922176
EvoL1	SC	R0	0	0.665192	EvoL2_R0	0.978048
EvoL1	SC	R0	0	0.636192	EvoL2_R0	0.935408
EvoL1	SC	R0	0	0.664192	EvoL2_R0	0.976578
EvoL1	SC	R0	0	0.659192	EvoL2_R0	0.969226
EvoL1	SC	R0	0	0.678192	EvoL2_R0	0.997162
EvoL1	SC	R0	0	0.611192	EvoL2_R0	0.89865
EvoL1	SC	R0	0	0.654192	EvoL2_R0	0.961874
EvoL1	SC	R0	0	0.656192	EvoL2_R0	0.964815
EvoL1	SC	R0	0	0.638192	EvoL2_R0	0.938349
EvoL1	SC	R0	0	0.656192	EvoL2_R0	0.964815
EvoL1	SC	R0	0	0.668192	EvoL2_R0	0.982459
EvoL1	SC	R0	0	0.644192	EvoL2_R0	0.947171
EvoL1	SC	R0	0	0.677192	EvoL2_R0	0.995692
EvoL1	SC	R0	0	0.645192	EvoL2_R0	0.948641
EvoL1	SC	R0	0	0.694192	EvoL2_R0	1.02069
EvoL1	SC	R0	0	0.633192	EvoL2_R0	0.930997
EvoL1	SC	R0	0	0.783192	EvoL2_R0	1.15155
EvoL1	SC	R0	0	0.706192	EvoL2_R0	1.03833
EvoL1	SC	R0	0	0.711192	EvoL2_R0	1.04568
EvoL1	SC	R0	0	0.681192	EvoL2_R0	1.00157
EvoL1	SC	R0	0	0.703192	EvoL2_R0	1.03392
EvoL1	SC	R0	0	0.679192	EvoL2_R0	0.998632
EvoL1	SC	R0	0	0.679192	EvoL2_R0	0.998632
EvoL1	SC	R0	0	0.640192	EvoL2_R0	0.94129
EvoL1	SC	R0	0	0.679192	EvoL2_R0	0.998632
EvoL1	SC	R0	0	0.725192	EvoL2_R0	1.06627
EvoL1	SC	R0	0	0.763192	EvoL2_R0	1.12214
EvoL1	SC	R0	0	0.790192	EvoL2_R0	1.16184
EvoL1	SC	R0	0	0.692192	EvoL2_R0	1.01775
EvoL1	SC	R0	0	0.694192	EvoL2_R0	1.02069
EvoL1	SC	R0	0	0.720192	EvoL2_R0	1.05892
EvoL1	SC	R0	0	0.703192	EvoL2_R0	1.03392
EvoL1	SC	R0	0	0.728192	EvoL2_R0	1.07068
EvoL1	SC	R0	0	0.656192	EvoL2_R0	0.964815
EvoL1	SC	R0	0	0.714192	EvoL2_R0	1.05009
EvoL1	SC	R0	0	0.655192	EvoL2_R0	0.963345
EvoL1	SC	R0	0	0.649192	EvoL2_R0	0.954523
EvoL1	SC	R0	0	0.659192	EvoL2_R0	0.969226
EvoL1	SC	R0	0	0.620192	EvoL2_R0	0.911883
EvoL1	SC	R0	0	0.669192	EvoL2_R0	0.983929
EvoL1	SC	R0	0	0.750192	EvoL2_R0	1.10303
EvoL1	SC	R0	0	0.691192	EvoL2_R0	1.01628
EvoL1	SC	R0	0	0.675192	EvoL2_R0	0.992751
EvoL1	SC	R0	0	0.625192	EvoL2_R0	0.919235
EvoL1	SC	R0	0	0.637192	EvoL2_R0	0.936879
EvoL1	SC	R0	0	0.761192	EvoL2_R0	1.1192
EvoL1	SC	R0	0	0.718192	EvoL2_R0	1.05598
EvoL1	SC	R0	0	0.614192	EvoL2_R0	0.903061
EvoL1	SC	R0	0	0.686192	EvoL2_R0	1.00892
EvoL1	SC	R0	0	0.642192	EvoL2_R0	0.94423
EvoL1	SC	R0	0	0.723192	EvoL2_R0	1.06333
EvoL1	SC	R0	0	0.753192	EvoL2_R0	1.10744
EvoL1	SC	R0	0	0.697192	EvoL2_R0	1.0251
EvoL1	SC	R0	0	0.646192	EvoL2_R0	0.950112
EvoL1	SC	R0	0	0.617	EvoL2_R0	0.90719
EvoN	SC	R0	0	0.746612	EvoN_R0	1.0447
EvoN	SC	R0	0	0.727612	EvoN_R0	1.01811
EvoN	SC	R0	0	0.736612	EvoN_R0	1.0307
EvoN	SC	R0	0	0.725612	EvoN_R0	1.01531
EvoN	SC	R0	0	0.718612	EvoN_R0	1.00552
EvoN	SC	R0	0	0.740612	EvoN_R0	1.0363
EvoN	SC	R0	0	0.724612	EvoN_R0	1.01391
EvoN	SC	R0	0	0.724612	EvoN_R0	1.01391
EvoN	SC	R0	0	0.696612	EvoN_R0	0.974734
EvoN	SC	R0	0	0.712612	EvoN_R0	0.997122
EvoN	SC	R0	0	0.728612	EvoN_R0	1.01951
EvoN	SC	R0	0	0.739612	EvoN_R0	1.0349
EvoN	SC	R0	0	0.736612	EvoN_R0	1.0307
EvoN	SC	R0	0	0.729612	EvoN_R0	1.02091
EvoN	SC	R0	0	0.709612	EvoN_R0	0.992925
EvoN	SC	R0	0	0.728612	EvoN_R0	1.01951
EvoN	SC	R0	0	0.749612	EvoN_R0	1.04889
EvoN	SC	R0	0	0.736612	EvoN_R0	1.0307
EvoN	SC	R0	0	0.667612	EvoN_R0	0.934156
EvoN	SC	R0	0	0.700612	EvoN_R0	0.980331
EvoN	SC	R0	0	0.715612	EvoN_R0	1.00132
EvoN	SC	R0	0	0.742612	EvoN_R0	1.0391
EvoN	SC	R0	0	0.728612	EvoN_R0	1.01951
EvoN	SC	R0	0	0.725612	EvoN_R0	1.01531
EvoN	SC	R0	0	0.690612	EvoN_R0	0.966339
EvoN	SC	R0	0	0.739612	EvoN_R0	1.0349
EvoN	SC	R0	0	0.742612	EvoN_R0	1.0391
EvoN	SC	R0	0	0.726612	EvoN_R0	1.01671
EvoN	SC	R0	0	0.670612	EvoN_R0	0.938354
EvoN	SC	R0	0	0.707612	EvoN_R0	0.990126
EvoN	SC	R0	0	0.726612	EvoN_R0	1.01671
EvoN	SC	R0	0	0.771612	EvoN_R0	1.07968
EvoN	SC	R0	0	0.706612	EvoN_R0	0.988727
EvoN	SC	R0	0	0.741612	EvoN_R0	1.0377
EvoN	SC	R0	0	0.700612	EvoN_R0	0.980331
EvoN	SC	R0	0	0.734612	EvoN_R0	1.02791
EvoN	SC	R0	0	0.732612	EvoN_R0	1.02511
EvoN	SC	R0	0	0.735612	EvoN_R0	1.02931
EvoN	SC	R0	0	0.680612	EvoN_R0	0.952346
EvoN	SC	R0	0	0.708612	EvoN_R0	0.991525
EvoN	SC	R0	0	0.707612	EvoN_R0	0.990126
EvoN	SC	R0	0	0.701612	EvoN_R0	0.981731
EvoN	SC	R0	0	0.699612	EvoN_R0	0.978932
EvoN	SC	R0	0	0.716612	EvoN_R0	1.00272
EvoN	SC	R0	0	0.692612	EvoN_R0	0.969137
EvoN	SC	R0	0	0.728612	EvoN_R0	1.01951
EvoN	SC	R0	0	0.708612	EvoN_R0	0.991525
EvoN	SC	R0	0	0.724612	EvoN_R0	1.01391
EvoN	SC	R0	0	0.702612	EvoN_R0	0.98313
EvoN	SC	R0	0	0.679612	EvoN_R0	0.950947
EvoN	SC	R0	0	0.713612	EvoN_R0	0.998522
EvoN	SC	R0	0	0.690612	EvoN_R0	0.966339
EvoN	SC	R0	0	0.696612	EvoN_R0	0.974734
EvoN	SC	R0	0	0.688612	EvoN_R0	0.96354
EvoN	SC	R0	0	0.708612	EvoN_R0	0.991525
EvoN	SC	R0	0	0.711612	EvoN_R0	0.995723
EvoN	SC	R0	0	0.680612	EvoN_R0	0.952346
EvoN	SC	R0	0	0.696612	EvoN_R0	0.974734
EvoN	SC	R0	0	0.661612	EvoN_R0	0.925761
EvoN	SC	R0	0	0.659	EvoN_R0	0.922106
EvoL2	SC	R0	0	0.779192	EvoL2_R0	1.14566
EvoL2	SC	R0	0	0.643192	EvoL2_R0	0.945701
EvoL2	SC	R0	0	0.631192	EvoL2_R0	0.928057
EvoL2	SC	R0	0	0.705192	EvoL2_R0	1.03686
EvoL2	SC	R0	0	0.627192	EvoL2_R0	0.922176
EvoL2	SC	R0	0	0.665192	EvoL2_R0	0.978048
EvoL2	SC	R0	0	0.636192	EvoL2_R0	0.935408
EvoL2	SC	R0	0	0.664192	EvoL2_R0	0.976578
EvoL2	SC	R0	0	0.659192	EvoL2_R0	0.969226
EvoL2	SC	R0	0	0.678192	EvoL2_R0	0.997162
EvoL2	SC	R0	0	0.611192	EvoL2_R0	0.89865
EvoL2	SC	R0	0	0.654192	EvoL2_R0	0.961874
EvoL2	SC	R0	0	0.656192	EvoL2_R0	0.964815
EvoL2	SC	R0	0	0.638192	EvoL2_R0	0.938349
EvoL2	SC	R0	0	0.656192	EvoL2_R0	0.964815
EvoL2	SC	R0	0	0.668192	EvoL2_R0	0.982459
EvoL2	SC	R0	0	0.644192	EvoL2_R0	0.947171
EvoL2	SC	R0	0	0.677192	EvoL2_R0	0.995692
EvoL2	SC	R0	0	0.645192	EvoL2_R0	0.948641
EvoL2	SC	R0	0	0.694192	EvoL2_R0	1.02069
EvoL2	SC	R0	0	0.633192	EvoL2_R0	0.930997
EvoL2	SC	R0	0	0.783192	EvoL2_R0	1.15155
EvoL2	SC	R0	0	0.706192	EvoL2_R0	1.03833
EvoL2	SC	R0	0	0.711192	EvoL2_R0	1.04568
EvoL2	SC	R0	0	0.681192	EvoL2_R0	1.00157
EvoL2	SC	R0	0	0.703192	EvoL2_R0	1.03392
EvoL2	SC	R0	0	0.679192	EvoL2_R0	0.998632
EvoL2	SC	R0	0	0.679192	EvoL2_R0	0.998632
EvoL2	SC	R0	0	0.640192	EvoL2_R0	0.94129
EvoL2	SC	R0	0	0.679192	EvoL2_R0	0.998632
EvoL2	SC	R0	0	0.725192	EvoL2_R0	1.06627
EvoL2	SC	R0	0	0.763192	EvoL2_R0	1.12214
EvoL2	SC	R0	0	0.790192	EvoL2_R0	1.16184
EvoL2	SC	R0	0	0.692192	EvoL2_R0	1.01775
EvoL2	SC	R0	0	0.694192	EvoL2_R0	1.02069
EvoL2	SC	R0	0	0.720192	EvoL2_R0	1.05892
EvoL2	SC	R0	0	0.703192	EvoL2_R0	1.03392
EvoL2	SC	R0	0	0.728192	EvoL2_R0	1.07068
EvoL2	SC	R0	0	0.656192	EvoL2_R0	0.964815
EvoL2	SC	R0	0	0.714192	EvoL2_R0	1.05009
EvoL2	SC	R0	0	0.655192	EvoL2_R0	0.963345
EvoL2	SC	R0	0	0.649192	EvoL2_R0	0.954523
EvoL2	SC	R0	0	0.659192	EvoL2_R0	0.969226
EvoL2	SC	R0	0	0.620192	EvoL2_R0	0.911883
EvoL2	SC	R0	0	0.669192	EvoL2_R0	0.983929
EvoL2	SC	R0	0	0.750192	EvoL2_R0	1.10303
EvoL2	SC	R0	0	0.691192	EvoL2_R0	1.01628
EvoL2	SC	R0	0	0.675192	EvoL2_R0	0.992751
EvoL2	SC	R0	0	0.625192	EvoL2_R0	0.919235
EvoL2	SC	R0	0	0.637192	EvoL2_R0	0.936879
EvoL2	SC	R0	0	0.761192	EvoL2_R0	1.1192
EvoL2	SC	R0	0	0.718192	EvoL2_R0	1.05598
EvoL2	SC	R0	0	0.614192	EvoL2_R0	0.903061
EvoL2	SC	R0	0	0.686192	EvoL2_R0	1.00892
EvoL2	SC	R0	0	0.642192	EvoL2_R0	0.94423
EvoL2	SC	R0	0	0.723192	EvoL2_R0	1.06333
EvoL2	SC	R0	0	0.753192	EvoL2_R0	1.10744
EvoL2	SC	R0	0	0.697192	EvoL2_R0	1.0251
EvoL2	SC	R0	0	0.646192	EvoL2_R0	0.950112
EvoL2	SC	R0	0	0.617	EvoL2_R0	0.90719
EvoL1	SC	R0	0	0.779192	EvoL1_R0	1.14566
EvoL1	SC	R0	0	0.643192	EvoL1_R0	0.945701
EvoL1	SC	R0	0	0.631192	EvoL1_R0	0.928057
EvoL1	SC	R0	0	0.705192	EvoL1_R0	1.03686
EvoL1	SC	R0	0	0.627192	EvoL1_R0	0.922176
EvoL1	SC	R0	0	0.665192	EvoL1_R0	0.978048
EvoL1	SC	R0	0	0.636192	EvoL1_R0	0.935408
EvoL1	SC	R0	0	0.664192	EvoL1_R0	0.976578
EvoL1	SC	R0	0	0.659192	EvoL1_R0	0.969226
EvoL1	SC	R0	0	0.678192	EvoL1_R0	0.997162
EvoL1	SC	R0	0	0.611192	EvoL1_R0	0.89865
EvoL1	SC	R0	0	0.654192	EvoL1_R0	0.961874
EvoL1	SC	R0	0	0.656192	EvoL1_R0	0.964815
EvoL1	SC	R0	0	0.638192	EvoL1_R0	0.938349
EvoL1	SC	R0	0	0.656192	EvoL1_R0	0.964815
EvoL1	SC	R0	0	0.668192	EvoL1_R0	0.982459
EvoL1	SC	R0	0	0.644192	EvoL1_R0	0.947171
EvoL1	SC	R0	0	0.677192	EvoL1_R0	0.995692
EvoL1	SC	R0	0	0.645192	EvoL1_R0	0.948641
EvoL1	SC	R0	0	0.694192	EvoL1_R0	1.02069
EvoL1	SC	R0	0	0.633192	EvoL1_R0	0.930997
EvoL1	SC	R0	0	0.783192	EvoL1_R0	1.15155
EvoL1	SC	R0	0	0.706192	EvoL1_R0	1.03833
EvoL1	SC	R0	0	0.711192	EvoL1_R0	1.04568
EvoL1	SC	R0	0	0.681192	EvoL1_R0	1.00157
EvoL1	SC	R0	0	0.703192	EvoL1_R0	1.03392
EvoL1	SC	R0	0	0.679192	EvoL1_R0	0.998632
EvoL1	SC	R0	0	0.679192	EvoL1_R0	0.998632
EvoL1	SC	R0	0	0.640192	EvoL1_R0	0.94129
EvoL1	SC	R0	0	0.679192	EvoL1_R0	0.998632
EvoL1	SC	R0	0	0.725192	EvoL1_R0	1.06627
EvoL1	SC	R0	0	0.763192	EvoL1_R0	1.12214
EvoL1	SC	R0	0	0.790192	EvoL1_R0	1.16184
EvoL1	SC	R0	0	0.692192	EvoL1_R0	1.01775
EvoL1	SC	R0	0	0.694192	EvoL1_R0	1.02069
EvoL1	SC	R0	0	0.720192	EvoL1_R0	1.05892
EvoL1	SC	R0	0	0.703192	EvoL1_R0	1.03392
EvoL1	SC	R0	0	0.728192	EvoL1_R0	1.07068
EvoL1	SC	R0	0	0.656192	EvoL1_R0	0.964815
EvoL1	SC	R0	0	0.714192	EvoL1_R0	1.05009
EvoL1	SC	R0	0	0.655192	EvoL1_R0	0.963345
EvoL1	SC	R0	0	0.649192	EvoL1_R0	0.954523
EvoL1	SC	R0	0	0.659192	EvoL1_R0	0.969226
EvoL1	SC	R0	0	0.620192	EvoL1_R0	0.911883
EvoL1	SC	R0	0	0.669192	EvoL1_R0	0.983929
EvoL1	SC	R0	0	0.750192	EvoL1_R0	1.10303
EvoL1	SC	R0	0	0.691192	EvoL1_R0	1.01628
EvoL1	SC	R0	0	0.675192	EvoL1_R0	0.992751
EvoL1	SC	R0	0	0.625192	EvoL1_R0	0.919235
EvoL1	SC	R0	0	0.637192	EvoL1_R0	0.936879
EvoL1	SC	R0	0	0.761192	EvoL1_R0	1.1192
EvoL1	SC	R0	0	0.718192	EvoL1_R0	1.05598
EvoL1	SC	R0	0	0.614192	EvoL1_R0	0.903061
EvoL1	SC	R0	0	0.686192	EvoL1_R0	1.00892
EvoL1	SC	R0	0	0.642192	EvoL1_R0	0.94423
EvoL1	SC	R0	0	0.723192	EvoL1_R0	1.06333
EvoL1	SC	R0	0	0.753192	EvoL1_R0	1.10744
EvoL1	SC	R0	0	0.697192	EvoL1_R0	1.0251
EvoL1	SC	R0	0	0.646192	EvoL1_R0	0.950112
EvoL1	SC	R0	0	0.617	EvoL1_R0	0.90719
EvoE	SC	R0	0	0.779192	EvoE_R0	1.14566
EvoE	SC	R0	0	0.643192	EvoE_R0	0.945701
EvoE	SC	R0	0	0.631192	EvoE_R0	0.928057
EvoE	SC	R0	0	0.705192	EvoE_R0	1.03686
EvoE	SC	R0	0	0.627192	EvoE_R0	0.922176
EvoE	SC	R0	0	0.665192	EvoE_R0	0.978048
EvoE	SC	R0	0	0.636192	EvoE_R0	0.935408
EvoE	SC	R0	0	0.664192	EvoE_R0	0.976578
EvoE	SC	R0	0	0.659192	EvoE_R0	0.969226
EvoE	SC	R0	0	0.678192	EvoE_R0	0.997162
EvoE	SC	R0	0	0.611192	EvoE_R0	0.89865
EvoE	SC	R0	0	0.654192	EvoE_R0	0.961874
EvoE	SC	R0	0	0.656192	EvoE_R0	0.964815
EvoE	SC	R0	0	0.638192	EvoE_R0	0.938349
EvoE	SC	R0	0	0.656192	EvoE_R0	0.964815
EvoE	SC	R0	0	0.668192	EvoE_R0	0.982459
EvoE	SC	R0	0	0.644192	EvoE_R0	0.947171
EvoE	SC	R0	0	0.677192	EvoE_R0	0.995692
EvoE	SC	R0	0	0.645192	EvoE_R0	0.948641
EvoE	SC	R0	0	0.694192	EvoE_R0	1.02069
EvoE	SC	R0	0	0.633192	EvoE_R0	0.930997
EvoE	SC	R0	0	0.783192	EvoE_R0	1.15155
EvoE	SC	R0	0	0.706192	EvoE_R0	1.03833
EvoE	SC	R0	0	0.711192	EvoE_R0	1.04568
EvoE	SC	R0	0	0.681192	EvoE_R0	1.00157
EvoE	SC	R0	0	0.703192	EvoE_R0	1.03392
EvoE	SC	R0	0	0.679192	EvoE_R0	0.998632
EvoE	SC	R0	0	0.679192	EvoE_R0	0.998632
EvoE	SC	R0	0	0.640192	EvoE_R0	0.94129
EvoE	SC	R0	0	0.679192	EvoE_R0	0.998632
EvoE	SC	R0	0	0.725192	EvoE_R0	1.06627
EvoE	SC	R0	0	0.763192	EvoE_R0	1.12214
EvoE	SC	R0	0	0.790192	EvoE_R0	1.16184
EvoE	SC	R0	0	0.692192	EvoE_R0	1.01775
EvoE	SC	R0	0	0.694192	EvoE_R0	1.02069
EvoE	SC	R0	0	0.720192	EvoE_R0	1.05892
EvoE	SC	R0	0	0.703192	EvoE_R0	1.03392
EvoE	SC	R0	0	0.728192	EvoE_R0	1.07068
EvoE	SC	R0	0	0.656192	EvoE_R0	0.964815
EvoE	SC	R0	0	0.714192	EvoE_R0	1.05009
EvoE	SC	R0	0	0.655192	EvoE_R0	0.963345
EvoE	SC	R0	0	0.649192	EvoE_R0	0.954523
EvoE	SC	R0	0	0.659192	EvoE_R0	0.969226
EvoE	SC	R0	0	0.620192	EvoE_R0	0.911883
EvoE	SC	R0	0	0.669192	EvoE_R0	0.983929
EvoE	SC	R0	0	0.750192	EvoE_R0	1.10303
EvoE	SC	R0	0	0.691192	EvoE_R0	1.01628
EvoE	SC	R0	0	0.675192	EvoE_R0	0.992751
EvoE	SC	R0	0	0.625192	EvoE_R0	0.919235
EvoE	SC	R0	0	0.637192	EvoE_R0	0.936879
EvoE	SC	R0	0	0.761192	EvoE_R0	1.1192
EvoE	SC	R0	0	0.718192	EvoE_R0	1.05598
EvoE	SC	R0	0	0.614192	EvoE_R0	0.903061
EvoE	SC	R0	0	0.686192	EvoE_R0	1.00892
EvoE	SC	R0	0	0.642192	EvoE_R0	0.94423
EvoE	SC	R0	0	0.723192	EvoE_R0	1.06333
EvoE	SC	R0	0	0.753192	EvoE_R0	1.10744
EvoE	SC	R0	0	0.697192	EvoE_R0	1.0251
EvoE	SC	R0	0	0.646192	EvoE_R0	0.950112
EvoE	SC	R0	0	0.617	EvoE_R0	0.90719
