# Supplementary material for: The Dynamics of Adaptation to Stress from Standing Genetic Variation and de novo Mutations
Source: Mol Biol Evol. 2022 Nov 5;39(11):msac242. doi: 10.1093/molbev/msac242 (PMC9703598; doi:10.1093/molbev/msac242)
Supplement: msac242_Supplementary_Data [file msac242_supplementary_data.zip › TableS3_Aneuploidy_supp_table.xlsx]

## Sheet: Aneuploidy_supp_table
Environment	Generation	Replicate	chr1	chr2	chr3	chr4	chr5	chr6	chr7	chr8	chr9	chr10	chr11	chr12	chr13	chr14	chr15	chr16
LiAc0.01	30	1	0.92851	0.999649	1.09826	1.0324	1.00132	1.08411	1.06801	0.973828	0.986378	0.973085	1.01974	0.917655	0.986217	1.00245	0.975473	0.952916
LiAc0.01	30	2	0.826084	1.03112	1.13562	0.986445	1.05138	1.0341	1.01835	1.06006	0.997308	1.02857	0.888723	0.999389	1.02704	1.05514	1.04311	0.817562
LiAc0.01	30	3	0.806122	1.02853	1.21488	0.984133	1.04136	1.0364	1.00915	1.05736	0.995299	1.02406	0.87132	1.00503	1.01779	1.05882	1.04385	0.805897
LiAc0.01	30	4	0.840327	0.912401	1.23222	1.00038	0.920406	1.06326	1.02312	1.06932	1.02443	0.886572	0.93158	1.03091	1.07454	1.07037	1.05893	0.861239
LiAc0.01	30	5	0.87213	0.882389	1.36256	1.00088	0.899981	1.11091	1.03003	1.06293	1.02858	1.03015	0.903305	1.02045	0.864939	1.04564	1.04882	0.836312
LiAc0.01	60	1	0.837896	1.03261	1.12915	0.987634	0.892381	1.08082	1.00812	1.07559	1.03312	1.02482	0.899864	1.00541	1.04021	1.05679	1.05967	0.835913
LiAc0.01	60	2	0.822295	1.05137	1.09249	1.01631	0.887187	1.07301	1.03239	1.0654	1.00381	1.04063	0.900364	1.01855	1.03401	1.05795	1.07337	0.830855
LiAc0.01	60	3	0.922083	0.984588	1.10185	1.04652	0.996417	1.17024	1.09305	0.968119	0.988493	0.957589	1.00676	0.912852	0.969993	0.983783	0.96112	0.936543
LiAc0.01	60	4	0.871234	1.00439	1.06954	1.07701	0.994907	1.12892	1.08766	0.965762	0.974817	0.967314	1.01196	0.924162	0.988437	1.00052	0.977344	0.956025
LiAc0.01	60	5	0.883018	0.957301	1.20799	1.03752	0.963973	1.1174	1.08239	0.932949	0.955344	0.929624	0.977989	1.0747	0.939658	1.09957	0.932685	0.907895
LiAc0.01	100	1	0.90011	0.975706	1.08469	0.958126	1.01642	1.11676	0.979698	0.963111	0.997356	0.977202	1.00664	0.923304	0.985785	1.06357	1.1099	0.941614
LiAc0.01	100	2	0.891677	0.970902	1.10229	0.984459	1.01398	1.12906	0.955649	0.958744	0.992831	0.978442	0.995143	0.922456	0.977487	1.06831	1.12202	0.936562
LiAc0.01	100	3	0.929649	0.973063	1.09026	0.953789	1.02052	1.13687	0.949434	0.961833	0.993023	0.976592	0.999675	0.9114	0.982355	1.06492	1.11904	0.937571
LiAc0.01	100	4	0.927864	0.976298	1.08212	0.953703	1.00463	1.12743	0.970645	0.961268	0.99354	0.968871	0.992743	0.913845	0.971348	1.09931	1.12082	0.935569
LiAc0.01	100	5	0.886548	1.01332	1.05193	0.957924	1.0026	1.11364	1.08758	0.972139	0.981921	0.98579	1.02956	0.940515	1.00084	1.00797	0.995878	0.971837
LiAc0.01	200	1	0.938712	1.00505	1.07235	0.93402	1.00712	1.17276	1.02752	1.00073	1.00683	0.973104	1.01157	0.929587	0.984511	1.01939	0.969167	0.947568
LiAc0.01	200	2	0.882578	0.989247	1.09427	0.920795	1.02272	1.11436	0.94887	0.970991	0.997894	0.98972	1.00611	0.939054	0.993331	1.06757	1.104	0.958486
LiAc0.01	200	3	0.928324	0.977298	1.07374	0.951543	1.00765	1.12727	0.964265	0.957148	0.998975	0.978983	1.00233	0.921659	0.9831	1.06829	1.1176	0.941821
LiAc0.01	200	4	0.889591	1.00894	1.00577	1.06808	0.994138	1.09678	1.09464	0.977928	0.97994	0.97913	1.01799	0.930528	0.996443	1.01711	0.986626	0.956354
LiAc0.01	200	5	0.847099	0.944126	1.48001	1.02258	0.961605	1.07919	1.01879	0.909468	0.942099	0.925726	0.976509	0.879624	0.948797	1.06446	1.08616	0.913759
LiAc0.01	300	1	1.0253	0.973978	1.1387	0.895592	1.00845	1.25902	1.00789	1.04536	1.04065	0.942697	0.994775	0.897757	0.947187	0.979602	0.931303	0.911727
LiAc0.01	300	2	0.905641	0.980928	1.10391	0.960759	1.00904	1.11936	0.94659	0.966256	0.993472	0.976882	0.995488	0.921723	0.97753	1.08207	1.11716	0.9432
LiAc0.01	300	3	0.921069	0.966789	1.0833	0.943097	1.0116	1.13596	0.967286	0.945083	0.995104	0.966974	0.990418	0.912004	1.04285	1.08014	1.1065	0.931814
LiAc0.01	300	4	0.91798	0.992697	1.06773	0.91146	1.00936	1.12061	0.951412	0.965864	0.998333	0.986192	1.0032	0.942033	0.989888	1.07533	1.11728	0.950639
LiAc0.01	300	5	0.864564	0.969278	1.49077	1.04782	0.968812	1.08588	1.05459	0.93479	0.946061	0.941544	0.987933	0.897794	0.958092	0.972586	0.950238	0.929242
LiAc0.01	400	1	1.03827	0.971387	1.15553	0.895882	1.01265	1.2665	0.993676	1.01769	1.04556	0.941744	0.99424	0.900452	0.945882	0.979211	0.929651	0.91168
LiAc0.01	400	2	1.08211	0.992971	1.11019	0.907419	0.932156	1.2346	0.926904	1.12045	1.09278	0.983326	0.891494	0.932885	0.975985	1.03023	1.00336	0.783128
LiAc0.01	400	3	0.933204	0.965865	1.07005	0.95782	1.0001	1.14792	0.980903	0.954236	0.993604	0.956497	0.991302	0.893466	1.04692	1.09905	1.07748	0.931578
LiAc0.01	400	4	1.00018	0.951941	1.09811	0.941374	0.990738	1.1895	0.974711	0.960246	1.0037	0.939626	0.981555	0.858519	1.0571	1.07265	1.08295	0.897086
LiAc0.01	400	5	0.863392	0.958235	1.47599	1.04282	0.957999	1.0844	1.05813	0.923952	0.941721	0.933459	0.975567	0.886352	0.948581	1.08963	0.941031	0.918738
LiAc0.01	500	1	0.989044	0.985695	1.11722	0.908837	1.0086	1.2284	1.01601	1.01638	1.02406	0.957463	1.00241	0.91353	0.961661	0.996206	0.946549	0.927949
LiAc0.01	500	2	0.988156	0.986466	1.11433	0.913656	1.01194	1.22088	1.01279	0.996453	1.02422	0.962064	1.00752	0.915884	0.966599	0.99092	0.955158	0.932959
LiAc0.01	500	3	0.931509	0.924501	1.41505	0.979731	0.978276	1.1261	0.955514	0.925049	0.969855	0.925579	0.960473	0.843384	1.04327	1.0572	1.07442	0.890087
LiAc0.01	500	4	0.940536	0.954319	1.09233	0.949557	0.998108	1.13267	0.968765	0.950623	0.997643	0.954117	0.984298	0.890699	1.0522	1.08659	1.13269	0.914851
LiAc0.01	700	1	0.88714	1.00982	1.04847	0.999985	0.992171	1.10742	1.02203	0.98755	0.984228	0.977979	1.01319	0.935463	0.993298	1.10893	0.974178	0.958138
LiAc0.01	700	2	0.948296	0.997355	1.09865	0.912872	0.995106	1.13566	1.01926	0.993561	0.995123	0.969349	1.00771	0.925224	0.977675	1.11418	0.96591	0.944062
LiAc0.01	700	3	0.986828	0.928547	1.46333	0.970668	0.952583	1.14655	0.973102	1.13209	0.965559	0.917741	0.952144	0.854734	0.910409	1.07968	0.89218	0.873851
LiAc0.01	700	4	0.964681	0.999238	1.0964	0.918982	1.00759	1.12846	1.00915	0.996146	1.00242	0.97598	1.01375	0.934654	1.03789	1.00181	0.969135	0.943711
LiAc0.01	700	5	0.884592	0.989314	1.39281	0.927561	0.989068	1.08672	1.04777	0.9518	0.971237	0.956432	1.00495	0.912599	0.978158	0.992645	0.966123	0.948212
LiAc0.02	30	1	0.936657	0.997933	1.04182	0.944012	1.05909	1.06364	1.01413	0.961544	0.988363	0.998837	1.04795	0.924041	1.02136	1.008	1.01223	0.980401
LiAc0.02	30	2	0.840855	1.05273	1.22543	1.00339	0.922959	1.06712	1.01864	1.0833	1.03713	0.885798	0.933833	1.02253	0.903662	1.07303	1.06247	0.867115
LiAc0.02	30	3	0.857146	0.998598	1.33581	0.95898	0.984055	1.04894	1.03592	0.95311	0.961319	0.968921	1.01669	0.9417	0.989729	0.998068	0.987872	0.963134
LiAc0.02	30	4	0.854431	0.993074	1.39363	0.947199	0.980305	1.07939	1.0455	0.944135	0.955421	0.965055	1.00864	0.931322	0.981718	0.991	0.977924	0.951266
LiAc0.02	30	5	0.871134	1.00172	1.22097	0.950413	0.996167	1.09985	1.0701	0.959398	0.975573	0.969736	1.01833	0.936394	0.990323	0.998512	0.98301	0.958372
LiAc0.02	60	1	0.871858	1.01108	1.04773	0.958703	1.04494	1.06646	0.97999	0.96301	1.00769	1.0071	1.04148	0.949733	1.03082	1.0094	1.01956	0.990438
LiAc0.02	60	3	0.803072	0.999852	1.05879	0.959512	1.04239	1.08382	0.974844	1.01264	0.997124	0.999903	1.03932	0.994662	1.01776	1.01401	1.01395	0.988358
LiAc0.02	60	4	0.88267	0.981708	1.0692	0.913598	1.01077	1.12366	1.03692	0.943134	0.973212	0.970944	1.01531	0.908075	0.992257	1.10426	1.12388	0.950419
LiAc0.02	60	5	0.890508	0.998489	1.08098	0.941983	1.02453	1.13103	1.07446	0.963122	0.99556	0.97858	1.03606	0.929148	1.00583	0.994039	0.987391	0.968302
LiAc0.02	100	1	0.911788	0.976391	1.0596	0.898067	1.01174	1.10563	0.982474	0.943007	0.999401	0.972759	1.00117	0.929414	1.07347	1.05646	1.14255	0.936072
LiAc0.02	100	2	0.982066	0.925809	1.09329	1.01385	0.970347	1.18533	1.02864	1.14337	0.987218	0.904995	0.960627	0.869158	0.917994	1.07401	1.06307	0.880234
LiAc0.02	100	3	0.778033	1.00087	1.03758	0.940983	0.994262	1.10073	1.07214	1.14832	0.987399	0.973915	1.0153	1.00024	0.994371	1.01537	0.983862	0.95662
LiAc0.02	100	4	0.965786	0.996449	1.09153	0.936824	1.00651	1.16389	1.04321	0.97024	1.00235	0.968521	1.013	0.942539	0.981889	0.998083	0.9701	0.949086
LiAc0.02	100	5	0.927353	0.998721	1.08381	0.933241	1.01488	1.1518	1.06822	0.988812	1.01325	0.970004	1.03148	0.920813	0.982536	0.996676	0.968848	0.949554
LiAc0.02	200	1	1.00257	1.03626	1.05786	0.919573	0.954009	1.20197	0.995244	1.11087	0.969449	0.872622	0.924954	0.994636	1.02836	1.043	1.05717	0.831463
LiAc0.02	200	2	0.90913	0.969833	1.0833	0.999906	1.00849	1.12235	0.992547	0.95722	0.993176	0.966362	0.997484	0.912438	0.973055	1.07465	1.10516	0.9349
LiAc0.02	200	3	0.528637	1.05281	1.07328	0.952979	1.06263	1.1855	1.04422	1.09412	0.930343	1.04518	0.914724	1.02179	1.06114	1.05227	1.05403	0.926341
LiAc0.02	200	4	0.924911	0.990836	1.07644	0.915182	1.02734	1.12085	1.00581	0.9581	1.00165	0.98842	1.01804	0.92921	1.00132	0.992978	1.09505	0.953852
LiAc0.02	200	5	0.884193	1.00611	1.13919	0.953783	1.00162	1.10086	1.08241	0.965221	0.981085	0.972371	1.02041	0.934967	1.00059	1.00928	0.985794	0.962121
LiAc0.02	300	1	0.90375	1.01916	1.02988	0.947463	1.01118	1.09338	1.05538	0.977713	1.00436	0.98974	1.02839	0.932686	1.00915	1.02879	0.995221	0.973763
LiAc0.02	300	2	0.975681	0.976864	1.10677	1.0201	1.00873	1.17705	1.01439	0.979753	1.01825	0.955216	1.00837	0.919985	0.967669	0.985762	0.950749	0.934671
LiAc0.02	300	3	0.49943	1.03854	1.07518	0.953146	1.03106	1.15926	1.11944	1.00438	1.0322	1.00817	1.05762	0.951882	1.02655	1.04091	1.0107	0.99152
LiAc0.02	300	4	0.925377	0.975955	1.10423	0.895937	1.01633	1.119	0.976272	0.94554	1.00135	0.979312	1.00203	0.934669	0.982699	1.06364	1.1402	0.937457
LiAc0.02	300	5	0.895528	1.00792	1.06634	0.950172	1.00949	1.12734	1.10671	0.967546	0.993666	0.972639	1.02658	0.930684	0.996958	1.00584	0.983701	0.958892
LiAc0.02	400	1	0.921403	1.01073	1.0391	0.942903	1.003	1.11784	1.06077	0.974674	1.00248	0.984318	1.02542	0.930214	1.00163	1.0251	0.990993	0.969413
LiAc0.02	400	2	0.854068	1.00227	1.03974	1.01112	1.02915	1.0695	1.00583	1.05048	1.00413	0.982121	1.01414	0.960241	1.01614	1.04511	1.00833	0.907623
LiAc0.02	400	3	0.511941	1.04147	1.05964	0.957667	1.0315	1.13279	1.11126	1.01212	1.04255	1.0079	1.05706	0.95435	1.02919	1.04858	1.01496	0.987033
LiAc0.02	400	4	0.95154	0.951246	1.09496	0.928674	1.00499	1.11469	0.99179	0.941451	0.989075	0.952782	0.985293	0.892315	1.08641	1.07329	1.13096	0.910532
LiAc0.02	400	5	0.885882	1.00084	1.08626	0.935996	1.02941	1.12411	1.06556	0.961452	1.00333	0.983853	1.03327	0.930006	1.0111	0.997752	0.987912	0.963262
LiAc0.02	500	1	0.908016	1.01802	1.02967	0.952644	1.00952	1.10643	1.04438	0.975507	1.00414	0.985929	1.02968	0.936459	1.00728	1.02433	0.994881	0.973119
LiAc0.02	500	2	0.936854	1.00123	1.08586	0.943028	1.01154	1.14953	1.02358	0.987535	1.00947	0.973294	1.01631	0.936185	0.98487	1.00745	0.975735	0.957526
LiAc0.02	500	3	0.507098	1.00498	1.10072	0.921445	1.04404	1.14567	1.03056	0.987609	1.02973	0.999955	1.03775	0.95219	1.00897	1.1024	1.16295	0.963926
LiAc0.02	500	4	0.922395	0.990441	1.10068	0.917349	1.03666	1.12022	0.973328	0.954898	1.01151	0.99761	1.01477	0.948341	1.00386	1.05834	0.991943	0.957653
LiAc0.02	500	5	0.896882	1.01291	1.06396	0.951675	1.01177	1.1099	1.08945	0.966436	0.995839	0.977954	1.02262	0.934943	1.00297	1.01376	0.986564	0.96236
LiAc0.02	700	1	0.886215	1.00413	1.06282	0.937127	0.998005	1.12135	1.00897	0.98358	0.991702	0.985732	1.01226	0.93351	0.991723	1.1402	0.983923	0.958741
LiAc0.02	700	2	1.00134	0.993946	1.08847	1.00064	0.995388	1.10335	0.998223	0.991938	0.994858	0.977211	1.01391	0.927886	0.981009	1.00992	0.973281	0.94863
LiAc0.02	700	3	1.01972	0.969194	1.1435	0.887311	0.991598	1.20239	1.00945	0.988715	1.01258	0.968733	0.993556	0.89508	0.953392	1.10009	0.941539	0.923155
LiAc0.02	700	4	0.97977	0.989364	1.13277	0.891793	1.00392	1.1569	1.01988	0.982588	1.00503	0.966788	1.01911	0.904534	0.967352	1.09643	0.951064	0.932701
LiAc0.02	700	5	0.901445	1.01063	1.06082	0.953386	1.00929	1.11977	1.0792	0.971728	0.990731	0.980519	1.02611	0.935907	1.00274	1.01031	0.986116	0.961308
NaCl	30	1	0.890476	1.02154	1.05716	0.966636	1.00891	1.07593	1.04422	0.984614	0.988486	0.986623	1.03012	0.942332	1.00595	1.02017	1.00059	0.976239
NaCl	30	2	0.903353	1.01747	1.07607	0.958622	1.00412	1.09748	1.05113	0.977432	0.988594	0.983007	1.02461	0.934591	1.00439	1.01993	0.994663	0.964536
NaCl	30	3	0.891828	1.02261	1.05728	0.967124	1.00964	1.07456	1.04016	0.980747	0.986933	0.985462	1.03079	0.940934	1.01012	1.02059	1.00357	0.977644
NaCl	30	4	0.90839	1.01615	1.06549	0.959854	1.00458	1.10721	1.05939	0.976677	0.985637	0.981617	1.02095	0.930835	1.00192	1.0191	0.994675	0.967516
NaCl	60	1	0.916609	1.01968	1.05156	0.961359	1.00545	1.09927	1.06397	0.979829	0.982233	0.979213	1.02451	0.933958	1.00182	1.01834	0.997336	0.964867
NaCl	60	2	0.897326	1.02047	1.05868	0.962198	1.00193	1.09907	1.05064	0.981776	0.990586	0.980614	1.02617	0.937468	1.00287	1.02417	0.996705	0.969311
NaCl	60	3	0.887189	1.01917	1.05894	0.963763	1.00736	1.09154	1.05224	0.980371	0.991823	0.981612	1.02718	0.94237	1.0057	1.02127	0.997593	0.97189
NaCl	60	4	0.906231	1.01589	1.06151	0.958575	1.0113	1.10243	1.05005	0.979431	0.983868	0.980743	1.02502	0.937547	1.00295	1.02207	0.996596	0.965793
NaCl	100	1	0.949598	1.01961	1.16617	0.939921	0.92633	1.11452	0.981755	1.12398	1.06467	0.887837	0.919999	1.00338	0.887932	1.08088	1.07951	0.853907
NaCl	100	2	0.920054	0.986531	1.13035	0.955905	1.02791	1.13638	0.971809	1.0571	0.946442	1.00132	0.969035	0.999871	0.979602	1.01881	1.00933	0.88954
NaCl	100	3	1.00019	0.994054	1.06914	0.915592	0.905497	1.13456	0.963201	1.11004	1.06945	0.997792	0.890253	0.993607	1.00409	1.07417	1.06589	0.812486
NaCl	100	4	0.99331	0.926221	1.18147	0.9571	0.948602	1.11315	0.985745	1.14191	1.10092	0.900448	0.932449	0.845549	0.906341	1.09894	1.09607	0.871788
NaCl	200	1	1.06608	1.02473	1.12317	0.955799	0.927973	1.24831	0.998115	0.908975	0.94503	1.02096	0.90742	1.00695	1.01071	1.02643	1.03123	0.798098
NaCl	200	2	1.00621	1.00833	1.09148	0.962641	0.912207	1.21474	0.986426	1.06709	0.907328	1.01127	0.891352	0.998238	0.992826	1.02146	1.02336	0.905041
NaCl	200	3	1.00556	0.995565	1.18772	0.928043	0.903683	1.14397	0.96649	1.11978	1.07244	0.850077	0.886321	0.987672	0.994437	1.07719	1.07025	0.810806
NaCl	200	4	1.02348	1.0217	1.09743	0.930588	0.950319	1.16614	0.976592	1.14093	1.09993	0.890273	0.924498	0.837789	0.889809	1.09897	1.0981	0.853449
NaCl	300	1	1.00264	1.00011	1.08813	0.925667	0.920508	1.15605	0.962605	1.12815	1.07772	0.871013	0.903516	0.981096	1.00867	1.0743	1.07005	0.829768
NaCl	300	2	0.978214	0.943059	1.0972	0.954553	0.957224	1.15002	0.989935	1.12619	1.07813	0.918324	0.952359	0.874393	0.920635	1.08841	1.08539	0.885963
NaCl	300	3	0.858488	1.00163	1.06456	0.991786	1.0294	1.0537	1.00624	1.04427	0.977876	1.02189	0.990477	1.01173	1.01353	1.01905	1.01931	0.896053
NaCl	300	4	0.963316	0.937922	1.10608	0.915849	0.988144	1.1603	0.947983	1.12774	1.11096	0.93101	0.958835	0.870858	0.934774	1.05574	1.09939	0.891108
NaCl	400	1	1.02217	0.999271	1.07317	0.929531	0.907637	1.1632	0.965766	1.10083	1.06026	0.990557	0.884969	0.992869	0.999837	1.05185	1.04878	0.809299
NaCl	400	2	0.973731	1.00724	1.07665	0.926361	0.931168	1.13791	0.962219	1.12056	1.07165	0.876234	0.911146	1.01072	1.01591	1.07054	1.07246	0.835509
NaCl	400	3	1.04412	0.925044	1.09877	0.929929	0.961799	1.16863	0.966703	1.13636	1.09715	0.912686	0.943557	0.854161	0.911333	1.09266	1.08915	0.86795
NaCl	400	4	0.903674	1.02724	0.979561	0.966519	1.02161	1.07291	0.985163	1.06211	1.01649	1.00949	0.992977	0.989484	1.00359	1.02258	1.05011	0.896485
NaCl	500	1	1.0477	0.999558	1.09492	0.927195	0.919902	1.17601	0.955448	1.12372	1.08392	0.855406	0.890538	1.00316	1.0022	1.0551	1.05447	0.810758
NaCl	500	2	0.925044	0.962731	1.05674	0.96831	0.962208	1.11691	0.99279	1.13588	1.08854	0.928222	0.963464	0.880294	0.934267	1.0938	1.09103	0.89977
NaCl	500	3	1.00485	0.934556	1.03434	0.946629	0.955772	1.11383	0.972791	1.12453	1.09385	0.915412	0.9504	1.00698	0.922179	1.07268	1.0749	0.876298
NaCl	500	4	0.958873	0.934254	1.04344	0.957447	0.954625	1.11629	0.980529	1.13356	1.0885	0.906034	0.947242	1.00912	0.915073	1.08413	1.09357	0.877311
NaCl	700	1	0.955145	1.02278	0.978287	0.944961	1.01738	1.05083	0.972794	1.04209	0.997792	1.0103	0.978039	0.973835	1.01895	1.04686	1.04561	0.944347
NaCl	700	2	0.977282	0.934919	1.06852	0.979201	0.941443	1.11942	1.02507	1.09469	1.04083	0.905946	0.946556	1.01064	0.907348	1.07973	1.09103	0.877384
NaCl	700	3	1.0305	1.00815	1.09838	0.930302	0.881803	1.10921	0.97407	1.07491	1.0191	0.991893	0.96068	0.974848	1.01982	1.06808	1.05784	0.80042
NaCl	700	4	1.02001	1.03512	1.17306	0.9682	0.922813	1.12248	1.00124	1.08989	1.0174	0.877948	0.916276	0.826052	1.03886	1.06665	1.07799	0.846016
NaCl	1000	2	0.960706	1.0445	1.04493	0.965829	0.92994	1.11114	1.00783	1.08413	0.918212	0.902591	0.937803	1.03723	1.05005	1.06081	1.0738	0.870499
NaCl	1000	3	0.988884	0.946208	1.04645	0.998906	0.948667	1.11013	1.02356	1.10304	1.0873	0.920469	0.954021	0.87415	0.930419	1.09075	1.08605	0.890988
Ethanol	30	1	0.82866	1.01807	1.03169	0.976242	1.04621	1.01997	0.982102	0.980158	1.00659	1.01783	1.056	0.964335	1.03136	1.01282	1.0284	0.999563
Ethanol	30	2	0.908401	1.00449	1.05811	0.940953	1.02164	1.05991	1.01471	0.973546	0.991826	0.98932	1.02897	1.04653	1.00761	1.00051	0.991638	0.961832
Ethanol	30	3	0.892531	0.981667	1.04493	1.0197	1.02061	1.06148	1.02891	0.956988	0.986726	0.976889	1.02678	0.912679	0.993504	1.06958	1.07479	0.952222
Ethanol	30	4	0.879637	1.00812	1.06767	0.953588	1.03662	1.06804	1.01973	0.975345	1.0012	1.00246	1.04213	0.943477	1.01894	1.00025	1.00539	0.977384
Ethanol	60	1	0.823134	1.01966	1.0535	0.972431	1.04526	1.03666	0.95957	0.977023	1.00508	1.01639	1.05489	0.967438	1.0334	1.00784	1.02815	0.99958
Ethanol	60	2	0.871866	0.958306	1.0559	1.03013	1.00558	1.07025	1.02566	0.93526	0.97057	0.954591	0.999717	1.04819	0.968445	1.07972	1.09693	0.928888
Ethanol	60	3	0.827322	1.01543	1.05009	0.96938	1.03523	1.05755	0.981643	0.974807	1.00239	1.0145	1.05002	0.977372	1.02691	1.00179	1.02459	0.990986
Ethanol	60	4	0.822779	1.0174	1.0492	0.973783	1.04914	1.02021	0.955546	0.979321	1.00659	1.02411	1.05688	0.972778	1.0341	1.00826	1.02871	1.0012
Ethanol	100	1	0.914186	0.98152	1.09988	0.920156	1.01905	1.09599	0.969532	0.954055	0.99847	0.986063	1.00597	0.92048	0.993107	1.07313	1.11469	0.953724
Ethanol	100	2	0.888544	1.01459	1.06798	0.946819	1.00625	1.12716	1.07041	0.978297	0.995423	0.98048	1.02144	0.94586	0.994066	1.01036	0.98877	0.96356
Ethanol	100	3	0.902735	0.994452	1.10156	0.919157	1.01632	1.08524	0.98247	0.955355	0.999807	0.996794	1.01388	0.939395	0.996052	1.01069	1.13235	0.953729
Ethanol	100	4	0.950934	0.980613	1.0956	0.910791	1.02646	1.14117	0.994259	0.961542	1.00225	0.995103	1.02209	0.908669	0.98718	1.08896	0.977589	0.956791
Ethanol	200	1	0.940499	0.982688	1.10402	0.986223	1.02084	1.1184	0.976098	0.968585	1.00108	0.989012	1.01365	0.914469	0.99175	1.05931	0.980147	0.953238
Ethanol	200	2	0.905071	1.00175	1.12707	0.927064	1.02619	1.09361	0.968768	0.967169	1.00523	1.02084	1.015	0.947774	1.00473	1.04496	0.986911	0.957853
Ethanol	200	3	1.00117	1.04056	1.09708	0.931333	0.942651	1.13389	0.974924	1.13058	1.11276	0.914008	0.946634	0.836013	0.912844	1.07174	1.0703	0.883516
Ethanol	200	4	0.883716	0.976407	1.09854	0.97472	1.02419	1.09026	0.984928	0.950536	0.987197	0.98164	1.0022	0.914456	0.980154	1.07424	1.13004	0.946772
Ethanol	300	1	0.824094	0.989585	1.0778	0.933804	1.01424	1.0431	0.977924	1.08239	1.03273	0.989395	0.934732	0.971281	1.01523	1.0491	1.1029	0.961704
Ethanol	300	2	0.840803	1.01875	1.12922	0.949196	0.888121	1.05242	1.01414	1.08753	1.00248	1.14277	0.897717	0.982632	1.05563	1.04487	1.09127	0.802442
Ethanol	300	3	0.931469	0.999069	1.07877	0.932986	1.04182	1.10952	0.973431	0.966567	1.01472	1.01003	1.02597	0.950375	1.00495	0.999829	0.998701	0.9618
Ethanol	300	4	0.86358	0.931946	1.05992	0.983353	0.989912	1.08994	0.991664	1.09998	0.959224	0.929637	0.964439	1.01383	1.06036	1.06838	1.10818	0.885642
Ethanol	400	1	0.978473	0.973063	1.15782	0.971981	0.99572	1.18018	1.01052	0.992132	1.01096	0.953384	0.989524	0.86436	0.955914	1.09915	0.948427	0.918392
Ethanol	400	2	0.898621	0.979931	1.0638	0.916876	0.983041	1.0986	1.004	0.969256	0.978512	1.26419	1.09479	0.906375	0.964925	0.990633	0.954374	0.932073
Ethanol	400	3	0.964967	0.966501	1.10645	0.875938	0.9848	1.12925	0.964945	0.950658	0.989535	1.16233	1.19266	0.851537	0.947018	1.06812	0.933546	0.911759
Ethanol	400	4	0.966571	0.964315	1.15183	0.870134	0.974358	1.16317	0.999115	0.967516	1.13576	0.944577	0.97535	0.853731	0.944773	1.10436	1.0845	0.899941
Ethanol	500	1	0.988796	0.962908	1.12462	0.975122	0.971602	1.16671	1.01913	0.974779	1.11453	0.968013	0.988345	0.861534	0.946595	1.09851	0.929501	0.909301
Ethanol	500	2	0.908721	0.951355	1.05814	0.956516	0.946212	1.05693	0.972814	1.11556	1.06483	1.34557	0.967912	0.85298	0.929315	1.06304	0.913108	0.897004
Ethanol	500	3	1.00113	0.93312	1.11156	0.849221	0.959996	1.12143	0.922487	0.927137	0.980811	1.33813	1.39969	0.834856	0.904372	0.93708	0.898941	0.880032
Ethanol	500	4	0.901849	1.01174	1.09542	0.946243	1.0004	1.11166	1.01564	0.985275	1.00354	0.996526	1.0275	0.927522	1.00694	1.0088	0.992697	0.968246
Ethanol	700	1	0.807027	1.04448	1.03928	0.997761	1.03749	1.00505	1.02386	1.04756	0.997289	1.05431	0.982281	1.00494	1.04177	1.04157	1.0698	0.805538
Ethanol	700	2	0.869999	1.05463	0.940637	1.00052	0.905564	0.991804	1.02864	1.05288	0.991879	1.51728	0.930444	1.02548	0.896437	1.04953	0.883603	0.860665
Ethanol	700	3	0.835702	1.0075	0.885786	0.922493	0.990211	0.951459	0.985236	1.00334	0.952043	1.43485	1.26261	0.977496	0.988059	0.989143	1.00538	0.808691
Ethanol	700	4	0.879437	0.945207	0.958886	1.02788	0.936154	1.01385	1.06045	1.08651	1.02168	1.07995	0.957127	1.0673	0.923972	1.07624	1.08099	0.884371
Ethanol	1000	1	0.88007	0.982413	1.0221	1.08399	0.969715	1.08954	1.08945	0.947734	1.07904	0.950715	0.998528	1.07016	0.969608	0.978424	0.958144	0.930368
Ethanol	1000	2	0.821037	1.02633	0.979762	0.976795	1.01113	0.951464	0.993834	1.01136	0.957099	1.45823	1.00194	0.987563	1.01402	1.00609	1.01635	0.787001
Ethanol	1000	3	0.844082	0.897595	0.996172	0.943253	1.03312	0.975625	1.00772	1.01409	0.96979	1.2447	1.31992	0.997249	0.874234	1.01394	1.02295	0.845569
Ethanol	1000	4	0.889926	0.980733	0.994348	1.04725	0.965514	1.04639	1.06785	1.11423	1.06212	0.941506	0.993123	1.08488	0.959843	0.976982	0.954734	0.920559
N_Founder	0	1	0.932457	0.954051	1.11538	0.919615	0.980419	1.10544	0.938875	0.933819	0.974034	1.27064	0.960412	0.896151	0.950169	1.05613	1.10432	0.908098
LE_Founder	0	1	1.05774	0.992825	1.10245	0.932352	0.910602	1.20122	0.976619	1.08374	0.918884	0.990092	0.881725	0.979139	0.999216	1.03156	1.02138	0.920444
